# Supplementary material for: Both semi-dwarf and photoperiod-insensitive traits in rice were important for the Green Revolution
Source: Bot Stud. 2026 Mar 26;67:6. doi: 10.1186/s40529-026-00493-3 (PMC13022152; doi:10.1186/s40529-026-00493-3)
Supplement: Supplementary file 1 — Supplementary Material 1: Table S1. Accession numbers, accession names, collection regions, subspecies, and types of SD1 alleles in the 3K dataset [file 40529_2026_493_MOESM1_ESM.xlsx]

## Sheet: Type1
Acc	Accession names	Country	Type	SD1
CAAS_B024	Xianluosichi	Thailand	indica	Type1
CAAS_B026	Padi Ladang Ase Polo Komek	Indonesia	indica	Type1
CAAS_B031	Ngatsin	India	indica	Type1
CAAS_B044	Santiannuo	Japan	indica	Type1
CAAS_B090	Zimi	China	indica	Type1
CAAS_B094	Zinuo	China	indica	Type1
CAAS_B095	Mowangguneiza	China	indica	Type1
CAAS_B129	Hongainuo	China	indica	Type1
CAAS_B130	Wanlixian	China	indica	Type1
CAAS_B131	Aizizhan	China	indica	Type1
CAAS_B132	Xiaobaimi	China	indica	Type1
CAAS_B133	Yanshuichi	China	indica	Type1
CAAS_B146	JWR 221	China	indica	Type1
CAAS_B147	Baikehanhe	China	indica	Type1
CAAS_B164	Qingke	China	aus	Type1
CAAS_B173	Tjantajan	Indonesia	admix	Type1
CAAS_B176	BRC 25-146-2-1	Bangladesh	indica	Type1
CAAS_B216	Hanmadao4	China	indica	Type1
CAAS_B229	Menjiading 2	China	indica	Type1
CAAS_B246	Laozaogu	China	indica	Type1
CAAS_B264	Sanbaili	China	indica	Type1
CAAS_CX101	Hei Mi Chan	Taiwan	indica	Type1
CAAS_CX102	Tek Si Chut	Taiwan	indica	Type1
CAAS_CX103	Rubio	Peru	admix	Type1
CAAS_CX107	Tun Sart	Vietnam	indica	Type1
CAAS_CX120	TKM6	India	indica	Type1
CAAS_CX123	Yu Qiu Gu	China	indica	Type1
CAAS_CX153	Jalmagna	India	indica	Type1
CAAS_CX154	Khao Dawk Mali 105	Thailand	indica	Type1
CAAS_CX155	Madhukar	India	indica	Type1
CAAS_CX157	Ptb33	India	indica	Type1
CAAS_CX160	W1263	India	indica	Type1
CAAS_CX23	Rasi	Indonesia	indica	Type1
CAAS_CX231	IR52561-UBN-1-1-2	Philippines	indica	Type1
CAAS_CX240	Carijo	Brazil	indica	Type1
CAAS_CX242	IR47686-4-4-B-1	Philippines	admix	Type1
CAAS_CX3	BR24	Bangladesh	indica	Type1
CAAS_CX390	Yuelianggu	China	indica	Type1
CAAS_CX55	Pengshantieganzhan	China	indica	Type1
CAAS_CX63	Jhona 349	India	aus	Type1
CAAS_CX98	Doddabyranella	India	indica	Type1
CAAS_CX99	Doddi	India	indica	Type1
IRIS_313-10007	GARURA	Nepal	indica	Type1
IRIS_313-10010	LALKA(LAL DHAN)	Fiji	indica	Type1
IRIS_313-10026	KITRANA 1007	Madagascar	indica	Type1
IRIS_313-10030	NS252	Madagascar	indica	Type1
IRIS_313-10034	RIZ INDETERMINE	Niger	indica	Type1
IRIS_313-10035	RIZ TYPE SORGHO	Madagascar	indica	Type1
IRIS_313-10045	BANTA TIMA	Gambia	indica	Type1
IRIS_313-10048	MOVE(MOKOLE)	Benin	indica	Type1
IRIS_313-10050	TSIMATAHOPAOSA	Madagascar	indica	Type1
IRIS_313-10077	TAMASHIRO HIKARI	Japan	indica	Type1
IRIS_313-10102	KELIRENY	Madagascar	indica	Type1
IRIS_313-10103	DALSUNG 41	Korea, Republic of	indica	Type1
IRIS_313-10109	EX EBOKOZURU	Nigeria	indica	Type1
IRIS_313-10114	FACAGRO 64	Burundi	indica	Type1
IRIS_313-10129	SAN SHIH TSI	China	indica	Type1
IRIS_313-10134	PIN GAEW 56	Thailand	indica	Type1
IRIS_313-10147	RD19	Thailand	indica	Type1
IRIS_313-10151	RD15	Thailand	indica	Type1
IRIS_313-10154	HE-GU-TSAO	China	indica	Type1
IRIS_313-10177	DA GANG ZHAN	China	indica	Type1
IRIS_313-10178	GAO JIAO BAI	China	indica	Type1
IRIS_313-10179	GUI HUA ZAO	China	indica	Type1
IRIS_313-10190	DENG DENG QI	China	indica	Type1
IRIS_313-10211	BAI HE	China	indica	Type1
IRIS_313-10221	BA BAI GU	China	indica	Type1
IRIS_313-10224	HUA LI ZAO	China	indica	Type1
IRIS_313-10226	TONG GU HONG	China	indica	Type1
IRIS_313-10239	LIU XU	China	indica	Type1
IRIS_313-10340	BR 4973-34-6-6	Bangladesh	indica	Type1
IRIS_313-10341	BR 5230-46-4	Bangladesh	indica	Type1
IRIS_313-10375	IR 70027-8-2-2-3-2	Philippines	indica	Type1
IRIS_313-10380	IR 73690-7-2-1-1-3-2-2-1	Philippines	aus	Type1
IRIS_313-10404	K 479-2-3	India	indica	Type1
IRIS_313-10422	WAR 87-7-A10-2-B-B-B-1	Sierra Leone	indica	Type1
IRIS_313-10428	SERAUP 50	Malaysia	indica	Type1
IRIS_313-10433	TP MIL 53	Philippines	indica	Type1
IRIS_313-10441	CASIBON	Philippines	indica	Type1
IRIS_313-10448	BINOLAYANGUN	Philippines	indica	Type1
IRIS_313-10449		China	indica	Type1
IRIS_313-10450	CHAN KU	China	indica	Type1
IRIS_313-10452	LING TA 150	China	indica	Type1
IRIS_313-10458	P168	China	indica	Type1
IRIS_313-10476	PACHCHAIPERUMAL 2462-11	Sri Lanka	indica	Type1
IRIS_313-10477	RUSTY LATE	China	indica	Type1
IRIS_313-10480	PULUT NANGKA 016	Indonesia	indica	Type1
IRIS_313-10484	PILIT (7480) SELN (CI 12007)	Philippines	indica	Type1
IRIS_313-10497	CE-IN-TSAN	China	indica	Type1
IRIS_313-10502	TON-ROO-SHUN	China	indica	Type1
IRIS_313-10503	HA-GOO	China	indica	Type1
IRIS_313-10504	HSIEH-DAU	China	indica	Type1
IRIS_313-10506	PARN A 191	Thailand	indica	Type1
IRIS_313-10509	AMBARIKORI	Africa	indica	Type1
IRIS_313-10510	MAGSIING	Philippines	indica	Type1
IRIS_313-10511	MACAN SAPAC	Philippines	indica	Type1
IRIS_313-10513	LUBANG PUTI		indica	Type1
IRIS_313-10514	CAMPENA	Philippines	indica	Type1
IRIS_313-10515	TAICHUNG WOO-GEN 2	Taiwan	indica	Type1
IRIS_313-10516		United States of America	indica	Type1
IRIS_313-10517	SIPOT	Philippines	indica	Type1
IRIS_313-10518	KHAYANGYA D 34-181	Myanmar	indica	Type1
IRIS_313-10519	ADT22	India	indica	Type1
IRIS_313-10520	NATURAL HYBRID C33-8	Myanmar	indica	Type1
IRIS_313-10523	PTB18	India	indica	Type1
IRIS_313-10524	KHAO BAI SRI		indica	Type1
IRIS_313-10525	BANDANG PUTIH 680	Indonesia	indica	Type1
IRIS_313-10526	CO 2	India	indica	Type1
IRIS_313-10527	ADT12	India	indica	Type1
IRIS_313-10534	D 204-1	India	aus	Type1
IRIS_313-10536	GAMTI 1-34	Tanzania	indica	Type1
IRIS_313-10537	KALAMON 113	Bangladesh	admix	Type1
IRIS_313-10539	BADAL 76	Bangladesh	indica	Type1
IRIS_313-10542	BELLO	India	indica	Type1
IRIS_313-10543	DODGUI	India	aus	Type1
IRIS_313-10544	DONGREM	India	indica	Type1
IRIS_313-10545	KARIA		aus	Type1
IRIS_313-10547	C 34-13	Myanmar	indica	Type1
IRIS_313-10549	RATUA 81	Pakistan	aus	Type1
IRIS_313-10550	221 BC4-1-45-10	Indonesia	indica	Type1
IRIS_313-10554	BONG SEN	Viet Nam	indica	Type1
IRIS_313-10555	LUA HUONG T 1	Viet Nam	indica	Type1
IRIS_313-10556	LUA DEN MUA	Viet Nam	indica	Type1
IRIS_313-10557	KONG MARETH 4 T1	Cambodia	indica	Type1
IRIS_313-10560	TA-PAI-MAUNG	China	indica	Type1
IRIS_313-10561	NAN-TEO 14	China	indica	Type1
IRIS_313-10565	221 B-36-1-1-1-1	Indonesia	indica	Type1
IRIS_313-10566	221 C-391-1-3-3	Indonesia	indica	Type1
IRIS_313-10572	KOTHMALLI KARUPPAN	Nigeria	indica	Type1
IRIS_313-10573	SOSSOKA OULE	Mali	indica	Type1
IRIS_313-10574	KAILUNDO	Sierra Leone	indica	Type1
IRIS_313-10575	KAYANGYA D 402	Myanmar	indica	Type1
IRIS_313-10576	BAANYALOJOPOIHUN	Sierra Leone	indica	Type1
IRIS_313-10585	UKON-NISHIKI	Japan	admix	Type1
IRIS_313-10587	DB3	Bangladesh	aus	Type1
IRIS_313-10592	DJ69	Bangladesh	aus	Type1
IRIS_313-10593	DJ47	Bangladesh	aus	Type1
IRIS_313-10594	DJ29	Bangladesh	aus	Type1
IRIS_313-10595	DL 5	Bangladesh	aus	Type1
IRIS_313-10598	DD126	Bangladesh	aus	Type1
IRIS_313-10600	UCP41	Bangladesh	aus	Type1
IRIS_313-10602	DM49	Bangladesh	aus	Type1
IRIS_313-10603	UCP122	Bangladesh	aus	Type1
IRIS_313-10604	DV2	Bangladesh	aus	Type1
IRIS_313-10605	DV86	Bangladesh	aus	Type1
IRIS_313-10606	DV110	Bangladesh	aus	Type1
IRIS_313-10608	T 21	India	aus	Type1
IRIS_313-10609	MATHOLUWA	Sri Lanka	indica	Type1
IRIS_313-10610	ALAGUSAMBA	Sri Lanka	indica	Type1
IRIS_313-10614	HAM MOON	Hong Kong	indica	Type1
IRIS_313-10623	SIDALI	Nepal	aus	Type1
IRIS_313-10628		India	indica	Type1
IRIS_313-10640	SR26 B	India	indica	Type1
IRIS_313-10648	PREAH SIHANOUK	Cambodia	indica	Type1
IRIS_313-10650	NAHNG PRAYAH 132	Thailand	indica	Type1
IRIS_313-10651	Phou sao leum nyang	Lao People's Democratic Republic	indica	Type1
IRIS_313-10652	Chao peuak deng	Lao People's Democratic Republic	indica	Type1
IRIS_313-10654	Ka saen	Lao People's Democratic Republic	indica	Type1
IRIS_313-10655	Ea houm	Lao People's Democratic Republic	indica	Type1
IRIS_313-10659	LONG MA	Lao People's Democratic Republic	indica	Type1
IRIS_313-10661	SAMBA	Sri Lanka	indica	Type1
IRIS_313-10662	KAHATAWEE	Sri Lanka	indica	Type1
IRIS_313-10664	ARC 6052	India	indica	Type1
IRIS_313-10666	ARC 6218	India	indica	Type1
IRIS_313-10667	ARC 7236	India	indica	Type1
IRIS_313-10668	ARC 7255	India	indica	Type1
IRIS_313-10671	ARC 10581	India	indica	Type1
IRIS_313-10673	ARC 10843	India	aus	Type1
IRIS_313-10674	ARC 10846	India	indica	Type1
IRIS_313-10675	ARC 10905	India	indica	Type1
IRIS_313-10676	ARC 10916	India	admix	Type1
IRIS_313-10678	MAKALIOKA	Madagascar	indica	Type1
IRIS_313-10680	Mak nam	Lao People's Democratic Republic	indica	Type1
IRIS_313-10681	Khan thai do	Lao People's Democratic Republic	indica	Type1
IRIS_313-10682	PA KHENG	Lao People's Democratic Republic	indica	Type1
IRIS_313-10683	Ngan tia	Lao People's Democratic Republic	indica	Type1
IRIS_313-10684	BONGOLON	Malaysia	indica	Type1
IRIS_313-10687	PADI PULUT	Malaysia	indica	Type1
IRIS_313-10688	PADI TIMBUN	Malaysia	indica	Type1
IRIS_313-10690	LARONDJAWI	Indonesia	indica	Type1
IRIS_313-10692	RANDAH SASAK	Indonesia	indica	Type1
IRIS_313-10694	HAJI HARUN 38	Malaysia	indica	Type1
IRIS_313-10695	TOLIL 14	Malaysia	indica	Type1
IRIS_313-10697	SIAM ER 16	Malaysia	indica	Type1
IRIS_313-10698	RADIN GOI	Malaysia	indica	Type1
IRIS_313-10699	BUJANG	Malaysia	indica	Type1
IRIS_313-10700	CHANTEK 145	Malaysia	indica	Type1
IRIS_313-10701	RADIN EBOS 35	Malaysia	indica	Type1
IRIS_313-10702	JAROM EMAS	Malaysia	indica	Type1
IRIS_313-10705	PADI PULOT MELAYANG	Malaysia	indica	Type1
IRIS_313-10706	ANAK CHINA	Malaysia	indica	Type1
IRIS_313-10707	ANAK DIDEK	Malaysia	indica	Type1
IRIS_313-10715	SUDU KARAYAL	Sri Lanka	indica	Type1
IRIS_313-10716	MURUNGA	Sri Lanka	indica	Type1
IRIS_313-10717	PERIYA VELLAI	Sri Lanka	indica	Type1
IRIS_313-10718	KARUTHA SEENATI	Sri Lanka	aus	Type1
IRIS_313-10719	VELLAI KOLOMBAN	Sri Lanka	indica	Type1
IRIS_313-10720	HEENDIKWEE	Sri Lanka	indica	Type1
IRIS_313-10721	HALSUDU HEENATI	Sri Lanka	indica	Type1
IRIS_313-10723	MOND-BA	Senegal	indica	Type1
IRIS_313-10724	MOUSOIR	Senegal	indica	Type1
IRIS_313-10725	ERNEST	Senegal	indica	Type1
IRIS_313-10726	POTO BALA	Senegal	indica	Type1
IRIS_313-10727	KOUPENEDOU KOUBOURY	Senegal	indica	Type1
IRIS_313-10728	OUSSANTHIABA	Senegal	indica	Type1
IRIS_313-10729	MALOGBANA	Cote d'Ivoire	admix	Type1
IRIS_313-10731	BARKHE TAULI	Nepal	indica	Type1
IRIS_313-10733	MOTANGE PAHELLO LAULE	Nepal	indica	Type1
IRIS_313-10734	DEVARASI	Nepal	aus	Type1
IRIS_313-10735	LAL SAR	Nepal	aus	Type1
IRIS_313-10736	RERM BILASH	Nepal	aus	Type1
IRIS_313-10737	GHAIYA	Nepal	aus	Type1
IRIS_313-10739	GOGO	Indonesia	indica	Type1
IRIS_313-10742	MAMAS	Indonesia	indica	Type1
IRIS_313-10748	LUA DUC	Viet Nam	indica	Type1
IRIS_313-10749	MINH-SOC(CAMBODIA)	Viet Nam	indica	Type1
IRIS_313-10750	TRANG LUA	Viet Nam	indica	Type1
IRIS_313-10751	LUA CHUM	Viet Nam	indica	Type1
IRIS_313-10755	NEP BA BONG TO	Viet Nam	indica	Type1
IRIS_313-10756	DAMODAR	India	indica	Type1
IRIS_313-10757	PEUAK NAM 43	Thailand	indica	Type1
IRIS_313-10760	ATJEH	Indonesia	indica	Type1
IRIS_313-10762	BANDI	Indonesia	indica	Type1
IRIS_313-10768	GADABUNG(GUNDIL)	Indonesia	indica	Type1
IRIS_313-10769	GAJA BARU	Indonesia	indica	Type1
IRIS_313-10772	GOJOT	Indonesia	indica	Type1
IRIS_313-10774	HEGAR MANAH	Indonesia	indica	Type1
IRIS_313-10775	INDEL	Indonesia	indica	Type1
IRIS_313-10777	KAMAS	Indonesia	indica	Type1
IRIS_313-10778	KENTJANA MAHANG	Indonesia	indica	Type1
IRIS_313-10779	KERAN DUKUH	Indonesia	indica	Type1
IRIS_313-10782	KETAN NARIS	Indonesia	indica	Type1
IRIS_313-10791	MANGSUR	Indonesia	indica	Type1
IRIS_313-10792	MATIANG	Indonesia	indica	Type1
IRIS_313-10797	NARUN	Indonesia	indica	Type1
IRIS_313-10806	RADEN DJAWA(GUNDIL)	Indonesia	indica	Type1
IRIS_313-10810	SEGON BENGGALA	Indonesia	indica	Type1
IRIS_313-10811	SEMPOR	Indonesia	indica	Type1
IRIS_313-10812	SERUNEN	Indonesia	indica	Type1
IRIS_313-10813	SIAM BARABAI	Indonesia	indica	Type1
IRIS_313-10818	TJEMPO PENDEK-UNTUNG	Indonesia	indica	Type1
IRIS_313-10819	TJERE ENER	Indonesia	indica	Type1
IRIS_313-10820	TJERE MANGGA	Indonesia	indica	Type1
IRIS_313-10822	UNGGAS	Indonesia	indica	Type1
IRIS_313-10823	UTRI DELI	Indonesia	indica	Type1
IRIS_313-10824	HOING CANTEL	Indonesia	indica	Type1
IRIS_313-10825	KEMA 5		indica	Type1
IRIS_313-10833	EDAKKADAN 0-69-27	India	indica	Type1
IRIS_313-10835	PERUNEL 0-69-18	India	indica	Type1
IRIS_313-10836	VELLA PERUVAZHA 0-68-12	India	indica	Type1
IRIS_313-10845	ARC 5756	India	aus	Type1
IRIS_313-10847	ARC 6015	India	indica	Type1
IRIS_313-10850	ARC 7263	India	admix	Type1
IRIS_313-10852	ARC 7336	India	aus	Type1
IRIS_313-10854	ARC 10145	India	aus	Type1
IRIS_313-10856	ARC 10537	India	admix	Type1
IRIS_313-10857	ARC 10825	India	admix	Type1
IRIS_313-10858	ARC 10894	India	indica	Type1
IRIS_313-10859	ARC 10939	India	indica	Type1
IRIS_313-10861	ARC 11276	India	aus	Type1
IRIS_313-10863	ARC 11322	India	indica	Type1
IRIS_313-10869	ARC 11751	India	aus	Type1
IRIS_313-10871	ARC 11777	India	aus	Type1
IRIS_313-10875	ARC 12021	India	aus	Type1
IRIS_313-10876	ARC 12067	India	aus	Type1
IRIS_313-10877	ARC 12079	India	aus	Type1
IRIS_313-10878	ARC 12101	India	aus	Type1
IRIS_313-10879	ARC 12124	India	admix	Type1
IRIS_313-10880	ARC 12180	India	indica	Type1
IRIS_313-10881	ARC 12413	India	admix	Type1
IRIS_313-10885	ARC 12559	India	indica	Type1
IRIS_313-10887	ARC 12690	India	indica	Type1
IRIS_313-10891	ARC 12867	India	aus	Type1
IRIS_313-10892	ARC 12920	India	aus	Type1
IRIS_313-10894	ARC 13204	India	admix	Type1
IRIS_313-10897	ARC 13373	India	indica	Type1
IRIS_313-10898	ANG KANG K.P.	Cambodia	indica	Type1
IRIS_313-10901	DAMNOEUB THPOIL HING	Cambodia	indica	Type1
IRIS_313-10902	KAMPING POUY	Cambodia	indica	Type1
IRIS_313-10903	KHSAY VENG	Cambodia	indica	Type1
IRIS_313-10905	KUOL DAUN THNONG	Cambodia	indica	Type1
IRIS_313-10907	MARECH S.V.R.	Cambodia	indica	Type1
IRIS_313-10910	NEANG MAC	Cambodia	indica	Type1
IRIS_313-10911	NEANG NARY	Cambodia	indica	Type1
IRIS_313-10912	NEANG SAATH K 45	Cambodia	indica	Type1
IRIS_313-10913	PHAT PRORMOL	Cambodia	indica	Type1
IRIS_313-10915	PHCAR SLA KI	Cambodia	indica	Type1
IRIS_313-10917	T.Q.QI. HAYUQBABA	Philippines	indica	Type1
IRIS_313-10921	Khao phae hom	Lao People's Democratic Republic	indica	Type1
IRIS_313-10924	ATH HAGARI JARAHAN PADDY	Nepal	indica	Type1
IRIS_313-10927	SUGA PANKHA	Nepal	aus	Type1
IRIS_313-10929	KOLONGI BAO	India	indica	Type1
IRIS_313-10930	PANKHIRAJ	Bangladesh	aus	Type1
IRIS_313-10932	CHINA 1039 MUTANT(DWARF)	China	indica	Type1
IRIS_313-10934	PAH PIANG	Thailand	indica	Type1
IRIS_313-10941	SINTHA	Indonesia	indica	Type1
IRIS_313-10942	BANDANG BUNGKUAKLAN	Indonesia	indica	Type1
IRIS_313-10951	JENDA ABANG	Indonesia	indica	Type1
IRIS_313-10961	TARING PELUNDUK	Indonesia	indica	Type1
IRIS_313-10963	KATAKCHIKON	Bangladesh	aus	Type1
IRIS_313-10965	TILOKCHAN(SONABETHI)	Bangladesh	aus	Type1
IRIS_313-10966	HURANG ARISO LUTA	Brazil	indica	Type1
IRIS_313-10968	IH PEN SHIM MING	Brazil	indica	Type1
IRIS_313-10969	INDIA DULAR(NO. ORDEM 7)	Brazil	aus	Type1
IRIS_313-10970	NANG SAU DO	Viet Nam	indica	Type1
IRIS_313-10971	BADAL	Bangladesh	indica	Type1
IRIS_313-10972	DUDA MONOR	Bangladesh	indica	Type1
IRIS_313-10973	KALA DIGHA	Bangladesh	indica	Type1
IRIS_313-10974	KAMRANGA	Bangladesh	indica	Type1
IRIS_313-10975	KOLA MUCHI	Bangladesh	indica	Type1
IRIS_313-10976	LAKHSMI DIGHA	Bangladesh	aus	Type1
IRIS_313-10977	MATI CHAL	Bangladesh	indica	Type1
IRIS_313-10978	PANI TORONG	Bangladesh	indica	Type1
IRIS_313-10979	BORA DIGA	Bangladesh	aus	Type1
IRIS_313-10980	DUDHSAR	Bangladesh	admix	Type1
IRIS_313-10981	JHUL DIGA	Bangladesh	aus	Type1
IRIS_313-10982	LUDI GOCHYA	Bangladesh	indica	Type1
IRIS_313-10983	BOROJYOT	Bangladesh	indica	Type1
IRIS_313-10984	DUDHSAR	Bangladesh	indica	Type1
IRIS_313-10985	GOBOL SAIL(BALAM)	Bangladesh	indica	Type1
IRIS_313-10986	HALDI JAON	Bangladesh	indica	Type1
IRIS_313-10987	SUNGA WALA	Bangladesh	aus	Type1
IRIS_313-10988	CO 36	India	indica	Type1
IRIS_313-10989	GUTTI-AKKULLU	India	indica	Type1
IRIS_313-10990	BALIBUD	Philippines	indica	Type1
IRIS_313-10995	ASE BAKKA LOMPO	Indonesia	indica	Type1
IRIS_313-10997	CEMPO MANGGAR	Indonesia	indica	Type1
IRIS_313-10998	KETAN RASO	Indonesia	indica	Type1
IRIS_313-11000	MAIRUL	Indonesia	indica	Type1
IRIS_313-11006	PULU RENNI	Indonesia	indica	Type1
IRIS_313-11013	BOTESWAR 2	Bangladesh	aus	Type1
IRIS_313-11014	CHAKILA	Bangladesh	aus	Type1
IRIS_313-11015	HANPA	Bangladesh	aus	Type1
IRIS_313-11016	KACHILON	Bangladesh	aus	Type1
IRIS_313-11017	LOROI	Bangladesh	aus	Type1
IRIS_313-11018	MADISA	Bangladesh	aus	Type1
IRIS_313-11019	PORANG	Bangladesh	aus	Type1
IRIS_313-11020	BAMLA SUFFAID 320	Pakistan	aus	Type1
IRIS_313-11024	BEGMI 135	Pakistan	aus	Type1
IRIS_313-11025	DHAN 263	Pakistan	aus	Type1
IRIS_313-11027	JHONA 101	Pakistan	aus	Type1
IRIS_313-11028	MOTIA	Pakistan	aus	Type1
IRIS_313-11029	MUSHKAN 340 A	Pakistan	aus	Type1
IRIS_313-11031	NAWAN SATHRA BAGAR 344	Pakistan	aus	Type1
IRIS_313-11032	PALAM PURI BAS 137	Pakistan	aro	Type1
IRIS_313-11033	RATRIO	Pakistan	admix	Type1
IRIS_313-11034	SANTHI 206	Pakistan	aus	Type1
IRIS_313-11035	ZIRA SHAHI	Pakistan	admix	Type1
IRIS_313-11037	421	Pakistan	aus	Type1
IRIS_313-11040	KAVIVARI SAMBA	India	indica	Type1
IRIS_313-11041	POONGAR	India	indica	Type1
IRIS_313-11042	VELLAIKOTTAI	India	indica	Type1
IRIS_313-11043	BENGKA KERSEK	Malaysia	indica	Type1
IRIS_313-11047	AUS 84	Bangladesh	aus	Type1
IRIS_313-11048	AUS 171	Bangladesh	aus	Type1
IRIS_313-11050	AUS 233	Bangladesh	aus	Type1
IRIS_313-11051	AUS 242	Bangladesh	aus	Type1
IRIS_313-11052	AUS 278	Bangladesh	aus	Type1
IRIS_313-11053	AUS 282	Bangladesh	aus	Type1
IRIS_313-11054	AUS 295	Bangladesh	aus	Type1
IRIS_313-11055	AUS 299	Bangladesh	aus	Type1
IRIS_313-11057	AUS 308	Bangladesh	aus	Type1
IRIS_313-11058	AUS 329	Bangladesh	aus	Type1
IRIS_313-11059	AUS 344	Bangladesh	aus	Type1
IRIS_313-11064	BORO 275	Bangladesh	aus	Type1
IRIS_313-11079	Phan phae	Lao People's Democratic Republic	indica	Type1
IRIS_313-11080	Phae meun lan	Lao People's Democratic Republic	indica	Type1
IRIS_313-11083	Ea tia	Lao People's Democratic Republic	indica	Type1
IRIS_313-11084	KABIN	Cambodia	indica	Type1
IRIS_313-11085	Khao hae	Lao People's Democratic Republic	indica	Type1
IRIS_313-11086	KHAO THAMA	Lao People's Democratic Republic	indica	Type1
IRIS_313-11087	PONG SANG A	Cambodia	indica	Type1
IRIS_313-11088	SRAU KHSAI	Cambodia	indica	Type1
IRIS_313-11089	SRAU THMOR	Cambodia	indica	Type1
IRIS_313-11091	Khao non	Lao People's Democratic Republic	indica	Type1
IRIS_313-11095	Mak ea nam	Lao People's Democratic Republic	indica	Type1
IRIS_313-11096	CADUNG SO BLOC 1	Viet Nam	indica	Type1
IRIS_313-11097	KALAGNON	Philippines	indica	Type1
IRIS_313-11098	KOLUBA	Sierra Leone	indica	Type1
IRIS_313-11101		Liberia	indica	Type1
IRIS_313-11112	HIJOL DIGA	Bangladesh	aus	Type1
IRIS_313-11113	KAL SHULI	Bangladesh	indica	Type1
IRIS_313-11114	BIRUI SAIL	Bangladesh	indica	Type1
IRIS_313-11116	KORTIK KAIKA	Bangladesh	aus	Type1
IRIS_313-11118	SOC NAU(BIEN THE)	Viet Nam	indica	Type1
IRIS_313-11119	NEP BUNG	Viet Nam	indica	Type1
IRIS_313-11123	BAZAIL 975	Bangladesh	aus	Type1
IRIS_313-11126	ANBAW	Myanmar	indica	Type1
IRIS_313-11128	GOKAUNG	Myanmar	indica	Type1
IRIS_313-11129	HAORU	Myanmar	indica	Type1
IRIS_313-11131	KALAI	Myanmar	indica	Type1
IRIS_313-11132	KALALAN	Myanmar	indica	Type1
IRIS_313-11133	LWANKHAN	Myanmar	indica	Type1
IRIS_313-11134	MANSAT-3	Myanmar	indica	Type1
IRIS_313-11135	MAUNG NYO	Myanmar	indica	Type1
IRIS_313-11137	NGALONGYI	Myanmar	indica	Type1
IRIS_313-11138	NGASEIN THEEDAT(C 30)	Myanmar	indica	Type1
IRIS_313-11139	NWACHI MANINE	Myanmar	indica	Type1
IRIS_313-11140	PADAN	Myanmar	indica	Type1
IRIS_313-11141	SHWENI	Myanmar	indica	Type1
IRIS_313-11142	SHWEPULAY	Myanmar	indica	Type1
IRIS_313-11143	TANBAUNG	Myanmar	indica	Type1
IRIS_313-11144	TAUNGDI	Myanmar	indica	Type1
IRIS_313-11146	THEEDAT NGASEIN	Myanmar	indica	Type1
IRIS_313-11147	TYB11	Myanmar	indica	Type1
IRIS_313-11148	YEBAW	Myanmar	indica	Type1
IRIS_313-11149	YODAYA	Myanmar	indica	Type1
IRIS_313-11150	ZEINGYI	Myanmar	indica	Type1
IRIS_313-11151		Myanmar	indica	Type1
IRIS_313-11152	AC74	India	indica	Type1
IRIS_313-11154	DHARIAL	Bangladesh	aus	Type1
IRIS_313-11157	T. KAUG PAO	Taiwan	indica	Type1
IRIS_313-11160		Liberia	indica	Type1
IRIS_313-11164	BAK TULSI	India	aus	Type1
IRIS_313-11165	BENA JHUPI	India	aus	Type1
IRIS_313-11166	BHUT MURI	India	aus	Type1
IRIS_313-11167	DUBRAJ	India	indica	Type1
IRIS_313-11168	KADA CHOPA	India	aus	Type1
IRIS_313-11170	LAL TAURA	India	aus	Type1
IRIS_313-11171	M 142	India	aus	Type1
IRIS_313-11172	RANI BHOG	India	aus	Type1
IRIS_313-11173	SADA AUS	India	aus	Type1
IRIS_313-11175	SONA AUS	India	aus	Type1
IRIS_313-11176	SXC216	India	indica	Type1
IRIS_313-11177	DELI POCONG	Indonesia	indica	Type1
IRIS_313-11178	RUJAK DANAN	Indonesia	indica	Type1
IRIS_313-11179	SI OMPAN LAMA	Indonesia	indica	Type1
IRIS_313-11180	SIPULUIK ARANG	Indonesia	indica	Type1
IRIS_313-11181	TAMBA PERAK	Indonesia	indica	Type1
IRIS_313-11182	CEMPO CINA	Indonesia	indica	Type1
IRIS_313-11191	RANRUWAN	Sri Lanka	aus	Type1
IRIS_313-11192	BKN7130-1017-2	Thailand	indica	Type1
IRIS_313-11193	GAHB AWY 2-1	Thailand	indica	Type1
IRIS_313-11194	KHAO PAH 8-5-38	Thailand	indica	Type1
IRIS_313-11196	DICULA	Philippines	indica	Type1
IRIS_313-11203	GOCHIAGARI	Bangladesh	indica	Type1
IRIS_313-11204	KARTIKHAMA	Bangladesh	indica	Type1
IRIS_313-11205	KAZALSAIL	Bangladesh	indica	Type1
IRIS_313-11206	KUMRI	Bangladesh	indica	Type1
IRIS_313-11208	PARIJAT	Bangladesh	indica	Type1
IRIS_313-11209	VADAI	Bangladesh	indica	Type1
IRIS_313-11210	ZARBASAIL	Bangladesh	aus	Type1
IRIS_313-11211	KADAMSAIL	Bangladesh	indica	Type1
IRIS_313-11213	NARIKEL BADI	Bangladesh	aus	Type1
IRIS_313-11214	SHITTA AMAN	Bangladesh	aus	Type1
IRIS_313-11216	KHAMA 1183	Bangladesh	aus	Type1
IRIS_313-11217	LAL AMAN 207	Bangladesh	aro	Type1
IRIS_313-11220	CHITRAJ 14-134	Bangladesh	indica	Type1
IRIS_313-11221	CYLINDRICAL 30-605	Bangladesh	indica	Type1
IRIS_313-11222	DUDHSWAR 15-157	Bangladesh	indica	Type1
IRIS_313-11224	PATNAI 31-679	Bangladesh	indica	Type1
IRIS_313-11225	SADAJIRA(DEEP STRAW)16-194	Bangladesh	indica	Type1
IRIS_313-11226	SADAJIRA 19-258	Bangladesh	indica	Type1
IRIS_313-11227	SADAJIRA 19-317	Bangladesh	indica	Type1
IRIS_313-11228	SADAJIRA 19-339	Bangladesh	indica	Type1
IRIS_313-11229	STRAW 23-428	Bangladesh	indica	Type1
IRIS_313-11230	STRAW 23-438	Bangladesh	indica	Type1
IRIS_313-11232	R 146	India	aus	Type1
IRIS_313-11235	PINILING DANIEL	Philippines	indica	Type1
IRIS_313-11239	B 737G-KN-23-1	Indonesia	indica	Type1
IRIS_313-11241	BR116-3B-53	Bangladesh	indica	Type1
IRIS_313-11242	OR117-8	India	indica	Type1
IRIS_313-11252	ADR52	India	indica	Type1
IRIS_313-11256	ARC 12411	India	indica	Type1
IRIS_313-11257	ARC 12757	India	indica	Type1
IRIS_313-11260	ARC 13591	India	indica	Type1
IRIS_313-11262	ARC 13888 BROWN SPOTS ON STRAW	India	indica	Type1
IRIS_313-11263	ARC 13919	India	indica	Type1
IRIS_313-11264	ARC 13934	India	indica	Type1
IRIS_313-11265	ARC 14150	India	aus	Type1
IRIS_313-11266	ARC 14347	India	indica	Type1
IRIS_313-11267	ARC 14358(GOLD HULL)	India	indica	Type1
IRIS_313-11269	ARC 14632	India	indica	Type1
IRIS_313-11271	ARC 14737	India	indica	Type1
IRIS_313-11273	ARC 14860	India	indica	Type1
IRIS_313-11274	ARC 14901	India	aus	Type1
IRIS_313-11277	ARC 15129	India	aus	Type1
IRIS_313-11278	ARC 15319	India	indica	Type1
IRIS_313-11279	ARC 15455	India	indica	Type1
IRIS_313-11280	ARC 15486	India	indica	Type1
IRIS_313-11281	ARC 15505	India	indica	Type1
IRIS_313-11285	ARC 18064	India	indica	Type1
IRIS_313-11298	ARC 13544	India	aus	Type1
IRIS_313-11300	ARC 14709	India	indica	Type1
IRIS_313-11301	ARC 14868	India	indica	Type1
IRIS_313-11302	ARC 14899	India	indica	Type1
IRIS_313-11303	ARC 15097	India	indica	Type1
IRIS_313-11304	ARC 15163	India	indica	Type1
IRIS_313-11305	ARC 15373	India	indica	Type1
IRIS_313-11306	ARC 15385	India	indica	Type1
IRIS_313-11307	ARC 15387	India	indica	Type1
IRIS_313-11308	ARC 15403	India	indica	Type1
IRIS_313-11309	ARC 15862	India	indica	Type1
IRIS_313-11310	ARC 15929	India	indica	Type1
IRIS_313-11312	PADI HITAM	Indonesia	indica	Type1
IRIS_313-11315	PENDEK LAYUNG	Indonesia	indica	Type1
IRIS_313-11316	RANTAT	Indonesia	indica	Type1
IRIS_313-11317	SI RANTING	Indonesia	indica	Type1
IRIS_313-11318	TUBU	Indonesia	indica	Type1
IRIS_313-11320	MAYAS PUTIH	Indonesia	indica	Type1
IRIS_313-11321	GANDHISAIL	Bangladesh	indica	Type1
IRIS_313-11322	JASURE AUS	Bangladesh	aus	Type1
IRIS_313-11323	JHORA	Bangladesh	aus	Type1
IRIS_313-11324	KALABOKRI	Bangladesh	aus	Type1
IRIS_313-11327	JAO' HAWN MAE JAN	Thailand	indica	Type1
IRIS_313-11330	ALAMINOS	Philippines	indica	Type1
IRIS_313-11331	AMPIPIT	Philippines	indica	Type1
IRIS_313-11334	DINGRAS	Philippines	indica	Type1
IRIS_313-11335	INANUPAN	Philippines	indica	Type1
IRIS_313-11338	LOBANG(WHITE)	Philippines	indica	Type1
IRIS_313-11339	MILAGROSA	Philippines	indica	Type1
IRIS_313-11342	PODAO	Philippines	indica	Type1
IRIS_313-11343	PURTOK(MALAGKIT)	Philippines	indica	Type1
IRIS_313-11344	SAMON	Philippines	indica	Type1
IRIS_313-11345	WAGWAG	Philippines	indica	Type1
IRIS_313-11347	WAGWAG RAOIS	Philippines	indica	Type1
IRIS_313-11348	AUS PADDY(RED)	India	aus	Type1
IRIS_313-11349	BACHHAIKALMA	India	indica	Type1
IRIS_313-11351	BANCHI	India	indica	Type1
IRIS_313-11353	CHILE BORO	India	aus	Type1
IRIS_313-11354	CAC75	India	indica	Type1
IRIS_313-11358	DADKHANI	India	indica	Type1
IRIS_313-11359	DAHARNAGRA	India	indica	Type1
IRIS_313-11361	KALIKALMA	India	indica	Type1
IRIS_313-11363	KHEJURTHUPI	India	indica	Type1
IRIS_313-11364	KHIRPULI	India	indica	Type1
IRIS_313-11365	LANJALI	India	indica	Type1
IRIS_313-11367	MAKARANDASAIL	India	indica	Type1
IRIS_313-11368	PANIKELASH	India	indica	Type1
IRIS_313-11369	RANACHANDRABHOG	India	indica	Type1
IRIS_313-11370	SACHI	India	indica	Type1
IRIS_313-11371	SATHI	India	aus	Type1
IRIS_313-11372	SUFALDHULA	India	indica	Type1
IRIS_313-11374	W 398	India	aus	Type1
IRIS_313-11375		India	aro	Type1
IRIS_313-11377	AMARILLO	Philippines	indica	Type1
IRIS_313-11381	LINANGAN	Philippines	indica	Type1
IRIS_313-11382	HONDERAWALA	Sri Lanka	indica	Type1
IRIS_313-11383	CHIEM NGAN	Viet Nam	indica	Type1
IRIS_313-11384	CHIEM TONG NHAT 1	Viet Nam	indica	Type1
IRIS_313-11385	IR 9747 SEL	Philippines	indica	Type1
IRIS_313-11386	KHAO DAWK MALI TIA	Thailand	indica	Type1
IRIS_313-11387	SAHM RUANG NAK	Thailand	indica	Type1
IRIS_313-11388	GLAM	Thailand	indica	Type1
IRIS_313-11389	LEUANG PRA TAHN	Thailand	indica	Type1
IRIS_313-11390	NAH MOI	Thailand	indica	Type1
IRIS_313-11391	NIAW DAM	Thailand	indica	Type1
IRIS_313-11392	SA MER	Thailand	indica	Type1
IRIS_313-11393	SAWNG RUANG	Thailand	indica	Type1
IRIS_313-11394		Indonesia	indica	Type1
IRIS_313-11395		Indonesia	indica	Type1
IRIS_313-11398	TODULI	Indonesia	indica	Type1
IRIS_313-11399	RAYDHAN 1	Bangladesh	indica	Type1
IRIS_313-11406	A 28-6	Myanmar	indica	Type1
IRIS_313-11407	BATCHA BHOG(SCENTED)	India	indica	Type1
IRIS_313-11408	CHITRAKALI	India	indica	Type1
IRIS_313-11409	CUTTACK 29	India	indica	Type1
IRIS_313-11410	C 28-16	Myanmar	indica	Type1
IRIS_313-11413	KALAR KAR		aus	Type1
IRIS_313-11415	KAUSHI	Nigeria	admix	Type1
IRIS_313-11416	KONAMANI	India	indica	Type1
IRIS_313-11418	MATALI	India	indica	Type1
IRIS_313-11419	MUTHA SAMBA	India	indica	Type1
IRIS_313-11432	ISWAR KORA	India	admix	Type1
IRIS_313-11438	ZACATEPEC A79	Mexico	indica	Type1
IRIS_313-11442	ARC 18502	India	indica	Type1
IRIS_313-11443	ARC 18533	India	indica	Type1
IRIS_313-11445	NCS102	India	indica	Type1
IRIS_313-11446	NAPDAI	India	indica	Type1
IRIS_313-11447	TUNAGANNAPNANG	India	indica	Type1
IRIS_313-11448	BARAMANJ	India	indica	Type1
IRIS_313-11449	KODIA PHUL	India	indica	Type1
IRIS_313-11452	LOCAL BHAT	India	aus	Type1
IRIS_313-11453	ZINYA KOLAMBA	India	indica	Type1
IRIS_313-11454	BARI SUTAR	India	aus	Type1
IRIS_313-11455	CIPPI	India	aus	Type1
IRIS_313-11456	KOLAMBA	India	aus	Type1
IRIS_313-11458	KARAHANI	India	aus	Type1
IRIS_313-11460	SELHI	India	indica	Type1
IRIS_313-11461	VAIKATHARYAN	India	indica	Type1
IRIS_313-11462	SALSI	India	aus	Type1
IRIS_313-11463	KATSIYAM TABAO	Philippines	indica	Type1
IRIS_313-11467	MACAPAGAL	Philippines	indica	Type1
IRIS_313-11471	CULALANSI	Philippines	indica	Type1
IRIS_313-11472	BANGBANG	Philippines	indica	Type1
IRIS_313-11476	KALIPINCH	India	aus	Type1
IRIS_313-11477	KANPURI	India	aus	Type1
IRIS_313-11478	LOCAL	India	indica	Type1
IRIS_313-11481	BINNAFUL	Bangladesh	aus	Type1
IRIS_313-11482	BONGEZA	Bangladesh	aus	Type1
IRIS_313-11483	BOTESHSHORE	Bangladesh	aus	Type1
IRIS_313-11484	EJALI	Bangladesh	aus	Type1
IRIS_313-11485	RAMINAD(GERMAN)	Philippines	indica	Type1
IRIS_313-11486	KHAGRAI DIGHA	Bangladesh	admix	Type1
IRIS_313-11487	LALDIGHA	Bangladesh	indica	Type1
IRIS_313-11489	KALU T 139	India	aus	Type1
IRIS_313-11490	ARC 15480	India	indica	Type1
IRIS_313-11491	BIR BAHADUR	India	indica	Type1
IRIS_313-11492	SIRHANTI	India	aus	Type1
IRIS_313-11497	PADI ARA	Indonesia	indica	Type1
IRIS_313-11500	SKK	Indonesia	indica	Type1
IRIS_313-11505	K 1074	India	indica	Type1
IRIS_313-11508	PAWNG AEW 1	Thailand	indica	Type1
IRIS_313-11509	PRADOO DAENG	Thailand	indica	Type1
IRIS_313-11512	OYAK PAKANG	Philippines	indica	Type1
IRIS_313-11515	BKN-BR-1031-78-5-4		indica	Type1
IRIS_313-11521	TAN NONG	Viet Nam	indica	Type1
IRIS_313-11523	ADIALLO	Senegal	indica	Type1
IRIS_313-11547	SHWE SABA	Myanmar	indica	Type1
IRIS_313-11549	TAUNGYA SABA	Myanmar	indica	Type1
IRIS_313-11557	GORIA	Bangladesh	aus	Type1
IRIS_313-11558	NULI	Bangladesh	indica	Type1
IRIS_313-11561	BANGLA	Nepal	indica	Type1
IRIS_313-11563	BIJULI BATI	Nepal	indica	Type1
IRIS_313-11565	KUSUM KATIKI	Nepal	indica	Type1
IRIS_313-11566	MOONOR	Nepal	indica	Type1
IRIS_313-11568	SATHIYA	Nepal	indica	Type1
IRIS_313-11572	BAI MI TIE QIU	China	indica	Type1
IRIS_313-11576	JIANG HUI DAO	China	indica	Type1
IRIS_313-11577	LANG QIAN CHE	China	indica	Type1
IRIS_313-11579	SHAN GU	China	indica	Type1
IRIS_313-11588	MR69	Malaysia	indica	Type1
IRIS_313-11591	PULUT MERAH 2	Malaysia	admix	Type1
IRIS_313-11597	BHATA PYAGI	India	indica	Type1
IRIS_313-11598	GODADANI	India	admix	Type1
IRIS_313-11599	JUGRAY	India	indica	Type1
IRIS_313-11600	KOTODESHI	India	indica	Type1
IRIS_313-11602	MALCHI	India	aus	Type1
IRIS_313-11603	PANDRI PAREWA	India	aus	Type1
IRIS_313-11604	SUGARKAND	India	aus	Type1
IRIS_313-11606	BOKDEL	India	indica	Type1
IRIS_313-11607	HOLDIGANTHI	India	indica	Type1
IRIS_313-11608	KHAO BAWNG	Thailand	indica	Type1
IRIS_313-11609	MAE HAWM	Thailand	indica	Type1
IRIS_313-11610	WUA PAN LAK	Thailand	indica	Type1
IRIS_313-11615	MANARE(PHOM)	Guinea	indica	Type1
IRIS_313-11616	UPRH31	India	admix	Type1
IRIS_313-11617	UPRH33	India	aus	Type1
IRIS_313-11618	UPRH58	India	aus	Type1
IRIS_313-11619	UPRH166	India	aus	Type1
IRIS_313-11620	UPRH197	India	aus	Type1
IRIS_313-11624	ANADI WHITE	Nepal	indica	Type1
IRIS_313-11628	KARISHNABELI	Nepal	admix	Type1
IRIS_313-11629	LATIJHABAR	Nepal	aus	Type1
IRIS_313-11635	GAM PERNG	Thailand	indica	Type1
IRIS_313-11636	NCS271 A	India	aus	Type1
IRIS_313-11638	NCS331	India	indica	Type1
IRIS_313-11640	NCS458	India	indica	Type1
IRIS_313-11641	NCS477	India	indica	Type1
IRIS_313-11642	NCS599	India	indica	Type1
IRIS_313-11643	NCS603 B	India	indica	Type1
IRIS_313-11644	NCS745	India	indica	Type1
IRIS_313-11645	NCS766	India	indica	Type1
IRIS_313-11646	NCS771 A	India	indica	Type1
IRIS_313-11647	NCS809 A	India	indica	Type1
IRIS_313-11648	NCS830	India	indica	Type1
IRIS_313-11650	NCS901 A	India	indica	Type1
IRIS_313-11657	EX WUKARI(WILD)	Nigeria	indica	Type1
IRIS_313-11663	MARHARORA	Zimbabwe	admix	Type1
IRIS_313-11671	DERAWA	Nepal	indica	Type1
IRIS_313-11674	BEUA KAE	Thailand	indica	Type1
IRIS_313-11676	E-MOOM	Thailand	indica	Type1
IRIS_313-11677	E-NAWN KHAO	Thailand	indica	Type1
IRIS_313-11678	E-PLUAK	Thailand	indica	Type1
IRIS_313-11679	GASET BOW	Thailand	indica	Type1
IRIS_313-11680	KHAO BUN MI	Thailand	indica	Type1
IRIS_313-11681	KHAO' PAWM	Thailand	indica	Type1
IRIS_313-11682	MA EUE	Thailand	indica	Type1
IRIS_313-11683	NIAW KHIAW NGOO	Thailand	indica	Type1
IRIS_313-11684	OB CHUEY	Thailand	indica	Type1
IRIS_313-11685	PLAWNG SAENG	Thailand	indica	Type1
IRIS_313-11686	QUAHNG LUANG	Thailand	indica	Type1
IRIS_313-11687	SA GAE	Thailand	indica	Type1
IRIS_313-11688	SIA MOO	Thailand	indica	Type1
IRIS_313-11690	KOCHUM	Bhutan	admix	Type1
IRIS_313-11692	CHIAYI-WU-K'O	Taiwan	indica	Type1
IRIS_313-11693	CHING-CH'UNG	Taiwan	indica	Type1
IRIS_313-11694	CHING-LIU	Taiwan	indica	Type1
IRIS_313-11695	HSIN-T'AO-YUAN-CHING-YU	Taiwan	indica	Type1
IRIS_313-11700	DAW NOK KAEN	Thailand	indica	Type1
IRIS_313-11704	BAHN DAENG	Thailand	indica	Type1
IRIS_313-11705	DAWK PUD KHAO	Thailand	indica	Type1
IRIS_313-11706	KHAO' NOK-4	Thailand	indica	Type1
IRIS_313-11707	KHAO SAHKORN	Thailand	indica	Type1
IRIS_313-11708	KHAO YAI GUANG	Thailand	indica	Type1
IRIS_313-11709	LEUANG KHAJAWN	Thailand	indica	Type1
IRIS_313-11710	LEUANG MAI	Thailand	indica	Type1
IRIS_313-11711	RAI MAHK MEUANG	Thailand	indica	Type1
IRIS_313-11712	GORA DHAN 2	India	aus	Type1
IRIS_313-11716	SOSSOKA	Guinea	indica	Type1
IRIS_313-11719	DAWK PUT	Thailand	indica	Type1
IRIS_313-11720	DAW 85	Thailand	indica	Type1
IRIS_313-11721	GAEW DAENG	Thailand	indica	Type1
IRIS_313-11723	DISSIGBE	Guinea	indica	Type1
IRIS_313-11724	KONYAN	Guinea	indica	Type1
IRIS_313-11728	LUO SI ZHAN	China	indica	Type1
IRIS_313-11735	YI LI ZHONG	China	indica	Type1
IRIS_313-11737	CHUNDI	India	aus	Type1
IRIS_313-11738	PAUNDRI	India	indica	Type1
IRIS_313-11740	UGAGA	Ghana	indica	Type1
IRIS_313-11741	HERATH BANDA	Sri Lanka	indica	Type1
IRIS_313-11742	KALIBAJARI	India	aus	Type1
IRIS_313-11744	AI JIAO AO FAN ZI	China	indica	Type1
IRIS_313-11745	AN FU ZHAN	China	indica	Type1
IRIS_313-11748	GAO JIAO YING GAN ZHAN	China	indica	Type1
IRIS_313-11753	XIANG CHANG ZAO	China	indica	Type1
IRIS_313-11757	BORIZINA 640	Madagascar	indica	Type1
IRIS_313-11758	FOFFI	Cote d'Ivoire	indica	Type1
IRIS_313-11760	MENAHARA 505	Madagascar	indica	Type1
IRIS_313-11761	NS199	Cote d'Ivoire	indica	Type1
IRIS_313-11762	NS1515	Madagascar	indica	Type1
IRIS_313-11764	P 41	Liberia	indica	Type1
IRIS_313-11766	TSIMIAKABIJA	Madagascar	admix	Type1
IRIS_313-11767	VARY LAVA DE BOLOGNE	Madagascar	admix	Type1
IRIS_313-11772	ROJON'NY NTAOLO	Madagascar	indica	Type1
IRIS_313-11773	AUS 78-125	Gambia	indica	Type1
IRIS_313-11780	KILOMBERO	Tanzania	indica	Type1
IRIS_313-11782	MALAGASY	Zambia	indica	Type1
IRIS_313-11786	N'YA NOFF	Gambia	indica	Type1
IRIS_313-11787	TANDAKAY FINGO	Gambia	indica	Type1
IRIS_313-11789	SABORAMANDALOAFO	Madagascar	indica	Type1
IRIS_313-11791	VARY LAHY	Madagascar	indica	Type1
IRIS_313-11793	KOMALIOKO	Madagascar	indica	Type1
IRIS_313-11794	TSIPALA MENAHAR	Madagascar	indica	Type1
IRIS_313-11796	DU GEN CHUAN	China	indica	Type1
IRIS_313-11802	JIE CAO ZHAN	China	indica	Type1
IRIS_313-11805	XI HONG GU	China	indica	Type1
IRIS_313-11809	MHARAKA	Kenya	aus	Type1
IRIS_313-11810	PULURE	Kenya	indica	Type1
IRIS_313-11811	MOSHI	Kenya	indica	Type1
IRIS_313-11812	ASFALA	Kenya	indica	Type1
IRIS_313-11813	ZERO	Kenya	indica	Type1
IRIS_313-11814	KIKUBA	Kenya	indica	Type1
IRIS_313-11815	MOSHI	Kenya	indica	Type1
IRIS_313-11816	KARILETYONE	Myanmar	indica	Type1
IRIS_313-11817	KHAOSAING	Myanmar	indica	Type1
IRIS_313-11818	LETYONE	Myanmar	indica	Type1
IRIS_313-11819	PADINTHUMA	Myanmar	indica	Type1
IRIS_313-11820	PAKISTANHMWE	Myanmar	indica	Type1
IRIS_313-11823	BHU BHUSI	India	indica	Type1
IRIS_313-11824	DHANIYA PHOOL	India	indica	Type1
IRIS_313-11827	KARI GURMATIA	India	indica	Type1
IRIS_313-11828	LALI GURMATIA	India	indica	Type1
IRIS_313-11830	KANDEKE YAIGAITI	Gambia	indica	Type1
IRIS_313-11833	BOO MAE	Thailand	indica	Type1
IRIS_313-11835	E-NOI NAH	Thailand	indica	Type1
IRIS_313-11836	KHAO KO RAOH	Thailand	indica	Type1
IRIS_313-11837	KHAO NAHNG PRUNG	Thailand	indica	Type1
IRIS_313-11838	LEUM DERN	Thailand	indica	Type1
IRIS_313-11839	MUAY	Thailand	indica	Type1
IRIS_313-11840	NIAW NAHK KRAD	Thailand	indica	Type1
IRIS_313-11841	NIAW NARAI	Thailand	indica	Type1
IRIS_313-11842	NIAW YUANG KHANUN	Thailand	indica	Type1
IRIS_313-11843	PAN DAWK MAHK	Thailand	indica	Type1
IRIS_313-11844	PUEY TAW	Thailand	indica	Type1
IRIS_313-11848	PULUT BURUNG	Malaysia	indica	Type1
IRIS_313-11849	PULUT SELEMYAM	Malaysia	indica	Type1
IRIS_313-11852	BAI MI ZAI 7	China	indica	Type1
IRIS_313-11853	BU ZHI MING	China	indica	Type1
IRIS_313-11854	CHI GU	China	indica	Type1
IRIS_313-11855	DA GUAN YIN ZHAN	China	indica	Type1
IRIS_313-11856	DA HEI GU	China	indica	Type1
IRIS_313-11857	DA LI BAI 63	China	indica	Type1
IRIS_313-11858	DA TIE ZHAN	China	indica	Type1
IRIS_313-11859	DONG DU	China	indica	Type1
IRIS_313-11860	GUA PAI GU	China	indica	Type1
IRIS_313-11861	HEI YAN ZHAN	China	indica	Type1
IRIS_313-11862	HENG YE ZAO	China	indica	Type1
IRIS_313-11863	HONG DU BAI	China	indica	Type1
IRIS_313-11865	HUO QING	China	indica	Type1
IRIS_313-11867	KE SHU BAI	China	indica	Type1
IRIS_313-11868	LIU LI YOU	China	indica	Type1
IRIS_313-11870	NAN JING XIAO DAO	China	indica	Type1
IRIS_313-11871	SAN ZHAO QI	China	indica	Type1
IRIS_313-11876	AI DA	China	indica	Type1
IRIS_313-11877	AN NAN ZAO	China	indica	Type1
IRIS_313-11878	BAI RI XIAN	China	indica	Type1
IRIS_313-11881	LIU TIAO XIAN	China	indica	Type1
IRIS_313-11882	MAN TIAN QING	China	indica	Type1
IRIS_313-11884	TIAN DAO DAO	China	indica	Type1
IRIS_313-11885	YANG WAN XIAN	China	indica	Type1
IRIS_313-11888	KANGRI	Pakistan	aus	Type1
IRIS_313-11893	KHAU DANH	Viet Nam	indica	Type1
IRIS_313-11894	LOC TRANG MUON	Viet Nam	indica	Type1
IRIS_313-11895	BA TUC RAN	Viet Nam	indica	Type1
IRIS_313-11896	CA HIM	Viet Nam	indica	Type1
IRIS_313-11898	MA YOO	Thailand	indica	Type1
IRIS_313-11899	MAHA CHAI	Thailand	indica	Type1
IRIS_313-11901	TI NGI	Thailand	indica	Type1
IRIS_313-11902	CEMPO TURI	Indonesia	indica	Type1
IRIS_313-11905	PAYO TINGGI	Indonesia	indica	Type1
IRIS_313-11909	HONG MI JIU GONG JI	China	indica	Type1
IRIS_313-11910	YU HE HONG	China	indica	Type1
IRIS_313-11911	YUN NAN ZHAN	China	indica	Type1
IRIS_313-11912	ESCONDE CACHO	Brazil	indica	Type1
IRIS_313-11914	IB11	Burundi	indica	Type1
IRIS_313-11916	MUDALIGA WEE	Sri Lanka	indica	Type1
IRIS_313-11917	BUTNAPAR	India	aus	Type1
IRIS_313-11918	DILBAKSH	India	indica	Type1
IRIS_313-11919	LAKHA KUAR	India	indica	Type1
IRIS_313-11920	GI TAH	Thailand	indica	Type1
IRIS_313-11921	KHAO GAHB BUA	Thailand	indica	Type1
IRIS_313-11925	SAWK GAM MAH	Thailand	indica	Type1
IRIS_313-11927	YAH TOW	Thailand	indica	Type1
IRIS_313-11932	SINDANO3	Kenya	indica	Type1
IRIS_313-11935	KONG KHSACH BANG KATT	Cambodia	indica	Type1
IRIS_313-11936	NEANG MINH TONN	Cambodia	indica	Type1
IRIS_313-11938	GNASSOUMADOUGOU	Burkina Faso	indica	Type1
IRIS_313-11939	KAMPTI	Burkina Faso	indica	Type1
IRIS_313-11940	MALOBA(DISSI ROUGE)	Burkina Faso	indica	Type1
IRIS_313-11943	I 41	Nepal	indica	Type1
IRIS_313-11944	I 814	Nepal	indica	Type1
IRIS_313-11945	MALIKULI	Bangladesh	indica	Type1
IRIS_313-11947	BIE LEI	China	indica	Type1
IRIS_313-11948	HOU LU BAI	China	indica	Type1
IRIS_313-11949	LIU HE XI HE	China	indica	Type1
IRIS_313-11950	MI GU	China	indica	Type1
IRIS_313-11951	MIAO ZHAN	China	indica	Type1
IRIS_313-11952	QI YUE ZHAN	China	indica	Type1
IRIS_313-11953	SAN BAO GU	China	indica	Type1
IRIS_313-11954	XIA HONG GU	China	indica	Type1
IRIS_313-11955	YE DA GU	China	indica	Type1
IRIS_313-11957	DAW LUEY 4-3	Thailand	indica	Type1
IRIS_313-11958	PUANG MAHLAI KHAO	Thailand	indica	Type1
IRIS_313-11959	KAGIOS PUTI	Philippines	indica	Type1
IRIS_313-11961	IN TOK	Thailand	indica	Type1
IRIS_313-11962	KHAO SETTI	Thailand	indica	Type1
IRIS_313-11963	KARANGI	India	aus	Type1
IRIS_313-11964	VUOTTA SAIL	Bangladesh	indica	Type1
IRIS_313-11966	QI GU	China	indica	Type1
IRIS_313-11967	TANG DU GU	China	indica	Type1
IRIS_313-11969	SHYAMJIRA	India	indica	Type1
IRIS_313-11974	NKUMBAN NDINGO	Liberia	indica	Type1
IRIS_313-11975	PA LOSSES 3	Sierra Leone	indica	Type1
IRIS_313-11976	PA MATIS	Sierra Leone	indica	Type1
IRIS_313-11977	MAMORIAKA	Madagascar	indica	Type1
IRIS_313-11982	PORASHI	Bangladesh	aus	Type1
IRIS_313-11983	KERIBAREFOR	Burkina Faso	indica	Type1
IRIS_313-11985	LI TOU ZHAN	China	indica	Type1
IRIS_313-11988	POTOQOIN	Sierra Leone	indica	Type1
IRIS_313-11989	TAMBAS JANGKOK	Brunei Darussalam	indica	Type1
IRIS_313-11991	CHON	Lao People's Democratic Republic	indica	Type1
IRIS_313-11992	Chao lao soung	Lao People's Democratic Republic	indica	Type1
IRIS_313-11993	LIM MA NO MA KHIN NYUNT	Myanmar	indica	Type1
IRIS_313-11996	TUI(KIDAYAN)	Philippines	indica	Type1
IRIS_313-11997	BARUM	Cambodia	indica	Type1
IRIS_313-11998	DAMNOEUB KAUN KHMOM	Cambodia	indica	Type1
IRIS_313-11999	KAUN TREI	Cambodia	indica	Type1
IRIS_313-12000	LAANG	Cambodia	indica	Type1
IRIS_313-12002	LARA BORO	Bangladesh	aus	Type1
IRIS_313-12004	TANALA	Madagascar	admix	Type1
IRIS_313-12005	CHE MAH	Malaysia	indica	Type1
IRIS_313-12007	JIA GEN	China	indica	Type1
IRIS_313-12009	PO HE	China	indica	Type1
IRIS_313-12010	YAN ZHAN	China	indica	Type1
IRIS_313-12011	YU TOU ZHONG	China	indica	Type1
IRIS_313-12012	ZAO LENG SHUI ZHAN	China	indica	Type1
IRIS_313-12013	RAUSRR 4	India	indica	Type1
IRIS_313-12014	ADANKARU	Nigeria	indica	Type1
IRIS_313-12015	DOGON IRI	Nigeria	indica	Type1
IRIS_313-12016	EX AUBERGE	Egypt	indica	Type1
IRIS_313-12017	EX SANDEMA	Ghana	indica	Type1
IRIS_313-12027	ACEH(SELECTION)	Indonesia	indica	Type1
IRIS_313-12028	Chao bong	Lao People's Democratic Republic	indica	Type1
IRIS_313-12033	GAO JIAO HONG	China	indica	Type1
IRIS_313-12036	CHAN LEUY	Cambodia	indica	Type1
IRIS_313-12037	KHMAO KDET	Cambodia	indica	Type1
IRIS_313-12038	MUOY KUM	Cambodia	indica	Type1
IRIS_313-12039	NEANG AN	Cambodia	indica	Type1
IRIS_313-12040	NEANG LAU	Cambodia	indica	Type1
IRIS_313-12041	NOU	Cambodia	indica	Type1
IRIS_313-12042	PHCAR KABAS	Cambodia	indica	Type1
IRIS_313-12043	SAMBOK ANGKRANG	Cambodia	indica	Type1
IRIS_313-12044	SAR SIEM	Cambodia	indica	Type1
IRIS_313-12046	KUJAM KURIT	Indonesia	indica	Type1
IRIS_313-12047	LEMAK RUSA	Indonesia	indica	Type1
IRIS_313-12048	LIMA	Indonesia	indica	Type1
IRIS_313-12049	Mae hang	Lao People's Democratic Republic	indica	Type1
IRIS_313-12050	SHAN KAUK HNYIN	Myanmar	indica	Type1
IRIS_313-12052	ADUKKAN	India	indica	Type1
IRIS_313-12055	LAL MOTI	Bangladesh	aus	Type1
IRIS_313-12057	AI JIAO ZI	China	indica	Type1
IRIS_313-12058	KUL REUSEI	Cambodia	indica	Type1
IRIS_313-12065	YERI BUTUKA	Nigeria	admix	Type1
IRIS_313-12066	MARAMAY	Philippines	indica	Type1
IRIS_313-12072	KYAUK KYI(LEAVES DROOPING)	Myanmar	indica	Type1
IRIS_313-12078	DAU NGHA THAI BINH	Viet Nam	indica	Type1
IRIS_313-12082	MAVOLATSIKA	Madagascar	indica	Type1
IRIS_313-12083	SARIN-TSIPALA	Madagascar	indica	Type1
IRIS_313-12093	KARUEL	Nepal	indica	Type1
IRIS_313-12096	NEANG CHEK	Cambodia	indica	Type1
IRIS_313-12097	NEANG MINH	Cambodia	indica	Type1
IRIS_313-12101	SAMRONG 2	Cambodia	indica	Type1
IRIS_313-12102	SOK SOV	Cambodia	indica	Type1
IRIS_313-12109	ARITH	Cambodia	indica	Type1
IRIS_313-12118	OVIBENAMPOTAKA + OVIBE + MAKALIOKA	Madagascar	indica	Type1
IRIS_313-12121	CHA LIENG	Lao People's Democratic Republic	indica	Type1
IRIS_313-12127	INPONG	Lao People's Democratic Republic	indica	Type1
IRIS_313-12128	Hma gneng	Lao People's Democratic Republic	indica	Type1
IRIS_313-12130	Khao pa	Lao People's Democratic Republic	indica	Type1
IRIS_313-12131		Lao People's Democratic Republic	indica	Type1
IRIS_313-12133	Tap khouay	Lao People's Democratic Republic	indica	Type1
IRIS_313-12138	YADU-BARA	Bhutan	indica	Type1
IRIS_313-12139	MANSARA DHAN	Nepal	aus	Type1
IRIS_313-12141	HATEA	Bangladesh	aus	Type1
IRIS_313-12142	ATT CHHMOUS	Cambodia	indica	Type1
IRIS_313-12143	Srau Khgnaerng	Cambodia	indica	Type1
IRIS_313-12146	AM BEUS	Cambodia	indica	Type1
IRIS_313-12147	Arng'-kar Phar-ong	Cambodia	indica	Type1
IRIS_313-12148	Arn'-sar Thngorn'	Cambodia	indica	Type1
IRIS_313-12151	DAMNOEUB KRACHAK SESS	Cambodia	indica	Type1
IRIS_313-12161	Pa Pha-ea	Cambodia	indica	Type1
IRIS_313-12180	JHINUWA DHAN	Nepal	indica	Type1
IRIS_313-12182	NYAULI	Nepal	indica	Type1
IRIS_313-12183	SETYA	Nepal	aus	Type1
IRIS_313-12185	AE NOUA	Lao People's Democratic Republic	indica	Type1
IRIS_313-12186	BAO DAM	Lao People's Democratic Republic	indica	Type1
IRIS_313-12187	CHAM LEK	Lao People's Democratic Republic	indica	Type1
IRIS_313-12188	CHAO DO	Lao People's Democratic Republic	indica	Type1
IRIS_313-12190	Chao khaw nyao	Lao People's Democratic Republic	indica	Type1
IRIS_313-12193	Do Nouan	Lao People's Democratic Republic	indica	Type1
IRIS_313-12194	EA POUAK	Lao People's Democratic Republic	indica	Type1
IRIS_313-12207	SALA	Lao People's Democratic Republic	indica	Type1
IRIS_313-12210	CHAM TON	Viet Nam	indica	Type1
IRIS_313-12220	Chao khie khouay	Lao People's Democratic Republic	indica	Type1
IRIS_313-12221	EA LOUY	Lao People's Democratic Republic	indica	Type1
IRIS_313-12222	Lam Boun	Lao People's Democratic Republic	indica	Type1
IRIS_313-12225	Pa lat ngan	Lao People's Democratic Republic	indica	Type1
IRIS_313-12231	TOUN	Lao People's Democratic Republic	indica	Type1
IRIS_313-12236	LAOZAOGU	China	indica	Type1
IRIS_313-12237	WUGU	China	indica	Type1
IRIS_313-12246	BANGKOUY	Cambodia	indica	Type1
IRIS_313-12247	DAMNOEUB KRAMOUM	Cambodia	indica	Type1
IRIS_313-12249	DAMNOUEB PHDAU PEN	Cambodia	indica	Type1
IRIS_313-12251	RUS RUSSEI	Cambodia	indica	Type1
IRIS_313-12259	Ea nouan	Lao People's Democratic Republic	indica	Type1
IRIS_313-12260	Ea khaw ngan	Lao People's Democratic Republic	indica	Type1
IRIS_313-12261	Ea tom	Lao People's Democratic Republic	indica	Type1
IRIS_313-12263	KHIE TOM	Lao People's Democratic Republic	indica	Type1
IRIS_313-12268	MAYATAUNG	Myanmar	indica	Type1
IRIS_313-12269	SHWEWARHNAN	Myanmar	indica	Type1
IRIS_313-12270	TOAM JUM	Myanmar	indica	Type1
IRIS_313-12275	MAGU	China	indica	Type1
IRIS_313-12278	MENALAVA	Madagascar	indica	Type1
IRIS_313-12280	MAKALIOKA	Madagascar	indica	Type1
IRIS_313-12282	TSY MILA RO	Madagascar	indica	Type1
IRIS_313-12283	VARY 5000 FOTSY	Madagascar	indica	Type1
IRIS_313-12284	VARY GONY	Madagascar	indica	Type1
IRIS_313-12286	EKAYIN SAW	Myanmar	indica	Type1
IRIS_313-12287	KAUK HNYINGWA	Myanmar	indica	Type1
IRIS_313-12288	NGWE-TOE-KYE	Myanmar	indica	Type1
IRIS_313-12292	EMAHTAKYAN	Myanmar	indica	Type1
IRIS_313-12296	SABALINE	Myanmar	indica	Type1
IRIS_313-12297	LOUK PASOM	Lao People's Democratic Republic	indica	Type1
IRIS_313-12300	NGAM KON DAM	Lao People's Democratic Republic	indica	Type1
IRIS_313-12301	Ngon	Lao People's Democratic Republic	indica	Type1
IRIS_313-12303		Lao People's Democratic Republic	indica	Type1
IRIS_313-12305	Pa kheng khaw	Lao People's Democratic Republic	indica	Type1
IRIS_313-12308	SAM SI	Lao People's Democratic Republic	indica	Type1
IRIS_313-12309	Sanpatong nyay	Lao People's Democratic Republic	indica	Type1
IRIS_313-12325	DISSI	Cameroon	indica	Type1
IRIS_313-12329	CHAO DO	Lao People's Democratic Republic	indica	Type1
IRIS_313-12334	Do khaw	Lao People's Democratic Republic	indica	Type1
IRIS_313-15908	COLOMBIA XXI	Colombia	aus	Type1
IRIS_313-7620	GAMBIAKA	Burkina Faso	indica	Type1
IRIS_313-7638	ANGIFOTSY 685	Madagascar	indica	Type1
IRIS_313-7650	BOTOHAVANA 139	Madagascar	indica	Type1
IRIS_313-7651	BOTRA MAITSO	Madagascar	indica	Type1
IRIS_313-7681	H15-23-DA	Mali	indica	Type1
IRIS_313-7690	IR 2344-P1 PB-9-3-2B	Philippines	indica	Type1
IRIS_313-7720	LAITRA	Madagascar	indica	Type1
IRIS_313-7728	MAMORIAKA 114	Madagascar	indica	Type1
IRIS_313-7736	NONA BOKRA	India	indica	Type1
IRIS_313-7758	ROJOKELY	Madagascar	indica	Type1
IRIS_313-7769	SALUMPIKIT	Philippines	indica	Type1
IRIS_313-7778	SOMCAU 70 A	Viet Nam	indica	Type1
IRIS_313-7793	TSIPALA B160	Madagascar	indica	Type1
IRIS_313-7795	TSIPALA MENA 626	Madagascar	indica	Type1
IRIS_313-7799	VARY LAVA DE MAROVATO	Madagascar	indica	Type1
IRIS_313-8073	DAWN CI 9534	United States of America	aus	Type1
IRIS_313-8244	POKKALI	Sri Lanka	indica	Type1
IRIS_313-8291	KEDOT	Indonesia	indica	Type1
IRIS_313-8293	SAGNADE	Senegal	indica	Type1
IRIS_313-8303	SURMATIYA	India	indica	Type1
IRIS_313-8305	URAIBOOL	India	indica	Type1
IRIS_313-8306	PULUTHI KARAN(MIXED)	India	indica	Type1
IRIS_313-8312	BATU	Malaysia	indica	Type1
IRIS_313-8315	ARC 11867	India	indica	Type1
IRIS_313-8316	RADIN PAHANG	Malaysia	indica	Type1
IRIS_313-8326	JC1	India	aro	Type1
IRIS_313-8332	ARC 15091	India	indica	Type1
IRIS_313-8349	LATA MONA	Bangladesh	indica	Type1
IRIS_313-8368	MENTIK TJERE BELUT	Indonesia	indica	Type1
IRIS_313-8380	SAN CHIAO TSWEN	China	indica	Type1
IRIS_313-8382	ARC 13252	India	admix	Type1
IRIS_313-8383	GENE	Philippines	indica	Type1
IRIS_313-8386	ARC 10812	India	indica	Type1
IRIS_313-8391	MARAGBE	Burkina Faso	indica	Type1
IRIS_313-8405	JIN JUN DAO	China	indica	Type1
IRIS_313-8407	NACHIN ER 12	Malaysia	indica	Type1
IRIS_313-8410	JABOR SAIL	Bangladesh	aus	Type1
IRIS_313-8414	ARC 18202	India	indica	Type1
IRIS_313-8435	UPRH233	India	indica	Type1
IRIS_313-8437	IRRIBINI	Bangladesh	indica	Type1
IRIS_313-8450	498-2A BR 8	India	indica	Type1
IRIS_313-8453	ARC 18597	India	indica	Type1
IRIS_313-8454	LAI YIP ZIM	Taiwan	indica	Type1
IRIS_313-8457	SARA	Indonesia	indica	Type1
IRIS_313-8458	ARC 18175	India	indica	Type1
IRIS_313-8466	CHAW GAM PRUED	Thailand	indica	Type1
IRIS_313-8468	LEONG ORN 4135	Malaysia	indica	Type1
IRIS_313-8474	PAH WEAN	Thailand	indica	Type1
IRIS_313-8485	NAM SA-GUI 19	Thailand	indica	Type1
IRIS_313-8492	KUNENG	Malaysia	indica	Type1
IRIS_313-8493	MELABOH	Indonesia	indica	Type1
IRIS_313-8509	PUILLIPINA KATARI	Bangladesh	indica	Type1
IRIS_313-8530	DHANE BURWA	India	indica	Type1
IRIS_313-8536	NG. KARAN DE	Indonesia	indica	Type1
IRIS_313-8557	SERENDAH SUNGAI DUA 25	Malaysia	indica	Type1
IRIS_313-8559	KEERIPALA CHILL PADDY	India	indica	Type1
IRIS_313-8567	SINERBESA	Philippines	indica	Type1
IRIS_313-8568	LARHA MUGAD	India	indica	Type1
IRIS_313-8571	ES021(STRAW)	Tanzania	indica	Type1
IRIS_313-8585	ARC 11901	India	indica	Type1
IRIS_313-8586	PLI KHAO	Thailand	indica	Type1
IRIS_313-8591	SIAM ER 32	Malaysia	indica	Type1
IRIS_313-8595	MAKALIOKA STANDARD	Madagascar	indica	Type1
IRIS_313-8603	ARC 12884	India	indica	Type1
IRIS_313-8606	AC13(T 141)		indica	Type1
IRIS_313-8608	SI HAO NDURIA	Indonesia	indica	Type1
IRIS_313-8622	XITTO	India	indica	Type1
IRIS_313-8632	PATMADHAI 1	Bangladesh	indica	Type1
IRIS_313-8638	Na souan	Lao People's Democratic Republic	indica	Type1
IRIS_313-8641	AUS 439	Bangladesh	aus	Type1
IRIS_313-8643	DAJA	Indonesia	indica	Type1
IRIS_313-8645	PAI YI PING	China	indica	Type1
IRIS_313-8647	PERUNEL	India	indica	Type1
IRIS_313-8657	CO 19	India	indica	Type1
IRIS_313-8674	HAWM KRUA	Thailand	indica	Type1
IRIS_313-8679	JAO LEUANG	Thailand	indica	Type1
IRIS_313-8681	KOLITONDO	Guinea	indica	Type1
IRIS_313-8683	JOTA BITCHI 1	Bangladesh	indica	Type1
IRIS_313-8697	YEBAWYIN	Myanmar	indica	Type1
IRIS_313-8699	BALASURIYA A	Sri Lanka	indica	Type1
IRIS_313-8702	KHAO PRAHJIN	Thailand	indica	Type1
IRIS_313-8703	DA7	Bangladesh	indica	Type1
IRIS_313-8717	BAZAIL	Bangladesh	indica	Type1
IRIS_313-8722	HAWM TOONG	Thailand	indica	Type1
IRIS_313-8723	KUTAI PAYA	Malaysia	indica	Type1
IRIS_313-8725	PULUT BARAYA	Indonesia	indica	Type1
IRIS_313-8727	T 315	India	indica	Type1
IRIS_313-8731	NIBARI	India	indica	Type1
IRIS_313-8733	NOLOS	Bangladesh	indica	Type1
IRIS_313-8737	SADAJIRA 19-287	Bangladesh	indica	Type1
IRIS_313-8739	TAI 6	Cote d'Ivoire	admix	Type1
IRIS_313-8743	NIAOYAO	Taiwan	indica	Type 1
IRIS_313-8744	REMOL	Indonesia	indica	Type1
IRIS_313-8751	HNANWA	Myanmar	indica	Type1
IRIS_313-8754	TYPE 50	India	indica	Type1
IRIS_313-8757	NIRGUNI	India	indica	Type1
IRIS_313-8767	SIDIK	Indonesia	indica	Type1
IRIS_313-8771	SIMUL KHURI	India	aus	Type1
IRIS_313-8781	TAPANG	Malaysia	indica	Type1
IRIS_313-8783	105	Sri Lanka	admix	Type1
IRIS_313-8785	LEUANG AWN	Thailand	indica	Type1
IRIS_313-8791	ARANG	Indonesia	indica	Type1
IRIS_313-8796	DUDH KADAR	India	indica	Type1
IRIS_313-8812	RELLY	Indonesia	indica	Type1
IRIS_313-8822	STRAW 23-400	Bangladesh	aus	Type1
IRIS_313-8833	SIMET 2	Indonesia	indica	Type1
IRIS_313-8844	ARC 14060	India	indica	Type1
IRIS_313-8846	BAIANG 6	Indonesia	indica	Type1
IRIS_313-8850	ASHMBER	Bangladesh	indica	Type1
IRIS_313-8854	CHAKOL	Bangladesh	indica	Type1
IRIS_313-8864	NOROI	Bangladesh	aus	Type1
IRIS_313-8870	KHAO PLAH LAI NAK	Thailand	indica	Type1
IRIS_313-8880	PAGAIYAHAN	Taiwan	indica	Type1
IRIS_313-8889	LU MAO ZHAN	China	indica	Type1
IRIS_313-8895	LEUANG DAM	Thailand	indica	Type1
IRIS_313-8900	ARC 14654	India	indica	Type1
IRIS_313-8909	FAYA MOSHI	Tanzania	indica	Type1
IRIS_313-8911	LEK	Thailand	admix	Type1
IRIS_313-8920	PATALASAFED SUNGHAWADO	India	indica	Type1
IRIS_313-8922	AGAI 1	Indonesia	indica	Type1
IRIS_313-8925	KURULUTUDU	Sri Lanka	indica	Type1
IRIS_313-8930	MUKKALA BAZAL	Bangladesh	indica	Type1
IRIS_313-8946	ARC 11524	India	indica	Type1
IRIS_313-8948	BUCAYAB	Philippines	indica	Type1
IRIS_313-8956	RADEN KARAMUNTING	Indonesia	indica	Type1
IRIS_313-8957	BAM 9	India	indica	Type1
IRIS_313-8968	KALU ILANKALAYAN	Sri Lanka	indica	Type1
IRIS_313-8978	IE MATA CICEM	Indonesia	indica	Type1
IRIS_313-8982	ARC 18112	India	indica	Type1
IRIS_313-8986	ARC 10754	India	indica	Type1
IRIS_313-8988	BANIKAT	India	indica	Type1
IRIS_313-8994	ARC 14064	India	indica	Type1
IRIS_313-8996	SRAU SENG	Viet Nam	indica	Type1
IRIS_313-9005	TJERE SUGI	Indonesia	indica	Type1
IRIS_313-9006	LONG KHI KRAI	Thailand	indica	Type1
IRIS_313-9017	PING SHAN TA TSWEN KU	China	indica	Type1
IRIS_313-9020	LEUANG CHAIYAPHUM	Thailand	indica	Type1
IRIS_313-9039	MUTTU SAMBA	Sri Lanka	indica	Type1
IRIS_313-9049	PATNAI 31-675	Bangladesh	indica	Type1
IRIS_313-9054	BIDAPIK	Indonesia	indica	Type1
IRIS_313-9062	MAE MAI LUD NI	Thailand	indica	Type1
IRIS_313-9066	AUS 177	Bangladesh	indica	Type1
IRIS_313-9067	BHOJON KOLPO	Bangladesh	indica	Type1
IRIS_313-9070	KONTOL 86	Malaysia	indica	Type1
IRIS_313-9072	MUTA GANJE	Bangladesh	indica	Type1
IRIS_313-9091	SINNA SITHIRA KALI	Sri Lanka	indica	Type1
IRIS_313-9097	CANTIK PAUN	Indonesia	indica	Type1
IRIS_313-9098	SI MERIA	Indonesia	indica	Type1
IRIS_313-9102	MANUS	Malaysia	indica	Type1
IRIS_313-9115	LEUANG YAI 29-12-2	Thailand	indica	Type1
IRIS_313-9116	LEUANG YAI 2 B 72	Thailand	indica	Type1
IRIS_313-9117	BAJAR KUNING PAHIT	Indonesia	indica	Type1
IRIS_313-9119	LEUANG YAI 29-12-46	Thailand	indica	Type1
IRIS_313-9131	DOC PHUNG D 12	Viet Nam	indica	Type1
IRIS_313-9139	GOJOL GORIA	Bangladesh	indica	Type1
IRIS_313-9148	BADAL 1163	Bangladesh	indica	Type1
IRIS_313-9156	DHOLA AMAN(LOWLAND AMAN)	Bangladesh	indica	Type1
IRIS_313-9160	THIERNO BANDE	Senegal	indica	Type1
IRIS_313-9174	KUSHIARA	Bangladesh	indica	Type1
IRIS_313-9188	TUMBA	Indonesia	indica	Type1
IRIS_313-9190	UNNAMED	India	indica	Type1
IRIS_313-9197	GABAHSI RASAKI C. 90	India	indica	Type1
IRIS_313-9198	Khao pong aev	Lao People's Democratic Republic	indica	Type1
IRIS_313-9204	CHI-SHENG-TAO	China	indica	Type1
IRIS_313-9208	KACIK TARAM	Indonesia	indica	Type1
IRIS_313-9209	LEUANG LAI MAE PRAJAN	Thailand	indica	Type1
IRIS_313-9210	KUATEK	Malaysia	indica	Type1
IRIS_313-9218	KALO CHAKOL	Bangladesh	indica	Type1
IRIS_313-9242	SUKARADJA	Indonesia	admix	Type1
IRIS_313-9243	MACAN BINUNDOK	Philippines	indica	Type1
IRIS_313-9251	JANDA LAOR	Indonesia	indica	Type1
IRIS_313-9256	GALWAKA HANDERAN	Sri Lanka	indica	Type1
IRIS_313-9258	MAKRO	India	indica	Type1
IRIS_313-9259	G 25	India	indica	Type1
IRIS_313-9271	PURA BINNI	Bangladesh	indica	Type1
IRIS_313-9273	RADEN SAWO 1	Indonesia	indica	Type1
IRIS_313-9281	KHAO KAI	Thailand	indica	Type1
IRIS_313-9285	PALEPYU	Myanmar	indica	Type1
IRIS_313-9286	LEUANG TAWNG SOOK	Thailand	indica	Type1
IRIS_313-9287	SONAMUKHI	India	indica	Type1
IRIS_313-9288	TONG MAH	Thailand	indica	Type1
IRIS_313-9294	AUS 78-62	Gambia	indica	Type1
IRIS_313-9302	GAM PAI 30-12-15	Thailand	indica	Type1
IRIS_313-9310	PUTEH KACA	Indonesia	indica	Type1
IRIS_313-9313	ARC 10799	India	indica	Type1
IRIS_313-9320	SIPULUT HITAM PENDEK	Indonesia	indica	Type1
IRIS_313-9324	CHIH SHEN LI	China	indica	Type1
IRIS_313-9329	KERITING TINGGI	Indonesia	indica	Type1
IRIS_313-9342	LUA CHAN HUONG	Viet Nam	indica	Type1
IRIS_313-9347	ARC 13778	India	indica	Type1
IRIS_313-9348	BK26	India	indica	Type1
IRIS_313-9357	HAM 48	Thailand	indica	Type1
IRIS_313-9360	BHASAMANIK	India	indica	Type1
IRIS_313-9372	WI-BIR-SHUN	China	indica	Type1
IRIS_313-9384	BARIK KUDI	India	indica	Type1
IRIS_313-9388	VARY MALADY MENA	Madagascar	indica	Type1
IRIS_313-9391	KALABAIL	Bangladesh	indica	Type1
IRIS_313-9397	DUDHSWAR 15-141	Bangladesh	indica	Type1
IRIS_313-9402	PA FADAYA	Sierra Leone	indica	Type1
IRIS_313-9403	BADUIE	India	indica	Type1
IRIS_313-9406	LEUANG SAWED	Thailand	indica	Type1
IRIS_313-9409	GUMPANGAR	Malaysia	indica	Type1
IRIS_313-9415	PAHK NOK GAEW	Thailand	indica	Type1
IRIS_313-9427	ARC 18092	India	indica	Type1
IRIS_313-9429	RTS16	Viet Nam	indica	Type1
IRIS_313-9433	GOKULGANJA	India	indica	Type1
IRIS_313-9445	KOIYA DIGHA	Bangladesh	admix	Type1
IRIS_313-9449	JAMBALI	Pakistan	aus	Type1
IRIS_313-9451	PAMAH S 18	Thailand	indica	Type1
IRIS_313-9461	KARANTABA 1	Senegal	indica	Type1
IRIS_313-9469	TSAO SHENG LI 1	China	indica	Type1
IRIS_313-9472	H 6	Sri Lanka	indica	Type1
IRIS_313-9484	CHNNOR	India	indica	Type1
IRIS_313-9492	NCS237	India	indica	Type1
IRIS_313-9505	KORASISI	Philippines	indica	Type1
IRIS_313-9506	TIMA	Bhutan	admix	Type1
IRIS_313-9533	DUD KUNING	Indonesia	indica	Type1
IRIS_313-9547	LABRA	India	indica	Type1
IRIS_313-9551	BENGALY MORIMO	Madagascar	indica	Type1
IRIS_313-9557	MULLIKURUVA	India	indica	Type1
IRIS_313-9560	ARC 11857	India	indica	Type1
IRIS_313-9567	KHAO CHUAN CHOM 452	Thailand	indica	Type1
IRIS_313-9572	ASU	Bhutan	indica	Type1
IRIS_313-9575	MAEYEU	Thailand	indica	Type 1
IRIS_313-9582	SADOK	Malaysia	indica	Type1
IRIS_313-9590	KETAN SERANG	Indonesia	indica	Type1
IRIS_313-9593	ARC 15088	India	indica	Type1
IRIS_313-9594	ASHI BINNI	Bangladesh	indica	Type1
IRIS_313-9602	HTA22	Thailand	indica	Type1
IRIS_313-9605	NCS194	India	indica	Type1
IRIS_313-9606	DA11	Bangladesh	indica	Type1
IRIS_313-9609	ARC 10594	India	indica	Type1
IRIS_313-9611	WANGA BARUGULU	India	indica	Type1
IRIS_313-9617	HOLDI GIRA	Bangladesh	indica	Type1
IRIS_313-9619	ARC 15845	India	indica	Type1
IRIS_313-9626	KALIA	Bangladesh	aus	Type1
IRIS_313-9634	ARC 15873	India	indica	Type1
IRIS_313-9637	BONG BOI	Viet Nam	indica	Type1
IRIS_313-9685	AGEPDAUJSECAN	Union of Soviet Socialist Republics (Former)	indica	Type1
IRIS_313-9687	PA KABAKIE	Sierra Leone	indica	Type1
IRIS_313-9695	SOLAY GHAT	Pakistan	aus	Type1
IRIS_313-9696	NAZIRA SAIL	Bangladesh	indica	Type1
IRIS_313-9697	BOW SU SO	Thailand	indica	Type1
IRIS_313-9699	Seraup 27	Malaysia	indica	Type1
IRIS_313-9705	TAITUNG WOO-LI	Taiwan	indica	Type1
IRIS_313-9706	TAIPEI WOO-CO	Taiwan	indica	Type1
IRIS_313-9708	TSAI-YUAN-CHON	Taiwan	indica	Type1
IRIS_313-9709	MAKALIOKA	Madagascar	indica	Type1
IRIS_313-9723	AI-ZI-HUNG	China	indica	Type1
IRIS_313-9727	NAN TE HAO	China	indica	Type1
IRIS_313-9730	BA SHI ZAO	China	indica	Type1
IRIS_313-9732	MAMORIAKA	Madagascar	indica	Type1
IRIS_313-9740	ROJOFOTSY	Madagascar	indica	Type1
IRIS_313-9758	I-KUNG-PAO	Taiwan	indica	Type1
IRIS_313-9767	REX*2/BBT 50	United States of America	indica	Type1
IRIS_313-9778	GENIT	Argentina	admix	Type1
IRIS_313-9791	LEAD	Malawi	indica	Type1
IRIS_313-9795	HD10	Australia	indica	Type1
IRIS_313-9822	CRILLO LA FRIA	Venezuela	indica	Type1
IRIS_313-9825	MOCHICA	Peru	indica	Type1
IRIS_313-9861	KURKARUPPAN	Sri Lanka	aus	Type1
IRIS_313-9862	MODDAI KARUPPAN	Sri Lanka	indica	Type1
IRIS_313-9867	SIGARDIS	Sri Lanka	indica	Type1
IRIS_313-9898	QUERO ASSAN	Portugal	indica	Type1
IRIS_313-9924	KN1B-361-1-8-6-9	Korea, Republic of	indica	Type1
IRIS_313-9926	TOURBE	Chad	indica	Type1
IRIS_313-9935	MEKENZIE SMALL	Guyana	indica	Type1
IRIS_313-9936	SITHAIYAN KOTTAI SAMBA	Sri Lanka	indica	Type1
IRIS_313-9944	SOLOMON RED RICE	Solomon Islands	indica	Type1
IRIS_313-9963	WIR1391	Sri Lanka	aus	Type1
IRIS_313-9970	RACE PERUMAL	Sri Lanka	indica	Type1
IRIS_313-9976	SSANGDUJO	Korea, Republic of	indica	Type1
IRIS_313-9989	MELEKE	Cote d'Ivoire	indica	Type1

## Sheet: Type2
Acc	Accession names	Country	Type	SD1
CAAS_B003	Zaoshengbai 	China	japonica	Type2
CAAS_B004	Qiuguangtengxi 104	Japan	japonica	Type2
CAAS_B008	Baxiang	Vietnam	japonica	Type2
CAAS_B016	Aomierte 168	Hungary	japonica	Type2
CAAS_B020	Jineiyadao	Guinea	admix	Type2
CAAS_B023	Gaoliqiu	North Korea	japonica	Type2
CAAS_B025	Djanda Mandja	Indonesia	japonica	Type2
CAAS_B027	C 894-21	Philippines	indica	Type2
CAAS_B034	Albania Rice	Albania	japonica	Type2
CAAS_B036	Jijucas Claro	Brazil	japonica	Type2
CAAS_B038	Nabated A Smar	Egypt	japonica	Type2
CAAS_B043	YR 83-23-11	Australia	japonica	Type2
CAAS_B084	Bawangbian 1	China	admix	Type2
CAAS_B086	Muguanuo	China	admix	Type2
CAAS_B102	Maguzi	China	japonica	Type2
CAAS_B109	Lengshuigu 2	China	japonica	Type2
CAAS_B110	Huangpinuo	China	japonica	Type2
CAAS_B111	Zimangfeie	China	japonica	Type2
CAAS_B122	Liaogeng 287	China	japonica	Type2
CAAS_B134	Xishi 15	China	japonica	Type2
CAAS_B136	Yuyannuo	China	japonica	Type2
CAAS_B142	Ninghui 21	China	admix	Type2
CAAS_B148	Lengshuinuo	China	japonica	Type2
CAAS_B152	Zaoshunonghu 6	China	japonica	Type2
CAAS_B160	Shuiyuan 300Li	China	japonica	Type2
CAAS_B161	Yelicanghua	China	japonica	Type2
CAAS_B162	Baigedao	China	japonica	Type2
CAAS_B167	Qingjinzaosheng	North Korea	japonica	Type2
CAAS_B168	Zhuyuan	Japan	japonica	Type2
CAAS_B169	Ailuyu	Japan	japonica	Type2
CAAS_B171	Linguo	Italy	japonica	Type2
CAAS_B179	Keluoduo B	France	japonica	Type2
CAAS_B182	Chimao	Japan	japonica	Type2
CAAS_B188	IRAT 36	Ivory Coast	japonica	Type2
CAAS_B190	ITA 221	Nigeria	japonica	Type2
CAAS_B196	Taidongludao	China	japonica	Type2
CAAS_B212	Chikenuo	China	japonica	Type2
CAAS_B223	Cungunuo	China	japonica	Type2
CAAS_B235	Zhonghua 8	China	japonica	Type2
CAAS_B250	Annongwangeng B	China	japonica	Type2
CAAS_B266	Haomake (K)	China	japonica	Type2
CAAS_CX104	Sadri rice 1	Iran	aro	Type2
CAAS_CX106	SAL BUI BAO	Vietnam	japonica	Type2
CAAS_CX109	Dacca6	Philippines	japonica	Type2
CAAS_CX110	UP15	Japan	aro	Type2
CAAS_CX111	Giza14	Egypt	japonica	Type2
CAAS_CX112	Ginga	Japan	admix	Type2
CAAS_CX113	Biniapan	unknown	japonica	Type2
CAAS_CX124	IR71466-75-3-B-1	Philippines	indica	Type2
CAAS_CX14	Chennong 265	China	japonica	Type2
CAAS_CX140	Nipponbare	Japan	japonica	Type2
CAAS_CX142	Ai Yeh Lu	China	japonica	Type2
CAAS_CX143	Khasar	Iran	aro	Type2
CAAS_CX149	Karnal Local	India	aro	Type2
CAAS_CX151	AZUCENA	Philippines	japonica	Type2
CAAS_CX16	Yuan jing 7	China	japonica	Type2
CAAS_CX211	M3122	China	japonica	Type2
CAAS_CX212	Nongken 58	Japan	japonica	Type2
CAAS_CX220	IRAT109	Brazil	japonica	Type2
CAAS_CX232	IR55419-04	Philippines	indica	Type2
CAAS_CX235	NSIC RC9 (APO)	Philippines	indica	Type2
CAAS_CX241	IAC47	Philippines	japonica	Type2
CAAS_CX243	IR47686-6-2-1-1	Philippines	japonica	Type2
CAAS_CX248	KinandangPatong	Philippines	japonica	Type2
CAAS_CX251	Xudao 4	China	japonica	Type2
CAAS_CX287	C52	China	japonica	Type2
CAAS_CX304	Luyin 46	China	indica	Type2
CAAS_CX344	Hexi 41	China	japonica	Type2
CAAS_CX350	Wuyugeng 20	China	japonica	Type2
CAAS_CX355	Yunlu 102	China	japonica	Type2
CAAS_CX359	Yunlu 103	China	japonica	Type2
CAAS_CX371	NERICA 1	Africa	japonica	Type2
CAAS_CX380	Yandao 9	China	japonica	Type2
CAAS_CX383	Hongza	China	japonica	Type2
CAAS_CX391	YJ30	China	japonica	Type2
CAAS_CX396	Guandong 194（Soft Rice）	Japan	japonica	Type2
CAAS_CX397	Nangeng 46（Soft Rice）	China	japonica	Type2
CAAS_CX534	Tongnian 1	China	japonica	Type2
CAAS_CX59	Milagrosa, Zawa Banday	Philippines	aro	Type2
CAAS_CX65	Domsiah	Iran	aro	Type2
CAAS_CX67	Binam	Iran	aro	Type2
CAAS_CX74	JP-5	Pakistan	japonica	Type2
CAAS_CX78	M401	United States	japonica	Type2
IRIS_313-10014	SANT ANDREA	Italy	japonica	Type2
IRIS_313-10025	KALAPATLE	Madagascar	admix	Type2
IRIS_313-10032	NS1576	Madagascar	aro	Type2
IRIS_313-10051	TSIVIMBININA	Madagascar	japonica	Type2
IRIS_313-10056	HOKURIKU 52	Japan	japonica	Type2
IRIS_313-10057	CHUGOKU 68 HEN	Japan	japonica	Type2
IRIS_313-10059	DACHEONGBYEO	South Korea	japonica	Type2
IRIS_313-10061	ESTRELA A	Portugal	japonica	Type2
IRIS_313-10062	REA	Greece	japonica	Type2
IRIS_313-10065	JAERAERYUKDO	South Korea	japonica	Type2
IRIS_313-10067	JEONBUKGUNGWEONNA	South Korea	japonica	Type2
IRIS_313-10071	CHIYODA WASE	Japan	japonica	Type2
IRIS_313-10073	OWARI MOCHI	Japan	japonica	Type2
IRIS_313-10074	RIKU AIKOKU	Japan	japonica	Type2
IRIS_313-10075	SANGOKU	Japan	japonica	Type2
IRIS_313-10076	SHINA MOCHI	Japan	japonica	Type2
IRIS_313-10078	YOSHINO MOCHI	Japan	japonica	Type2
IRIS_313-10079	DANGO MOCHI	Japan	japonica	Type2
IRIS_313-10080	HIRAKAWA OKUTE	Japan	japonica	Type2
IRIS_313-10082	KYUUSHUU	Japan	japonica	Type2
IRIS_313-10083	BETIS	Spain	japonica	Type2
IRIS_313-10084	SENIA	Spain	japonica	Type2
IRIS_313-10089	KALIN	Bulgaria	japonica	Type2
IRIS_313-10092	CHALBYEO	South Korea	japonica	Type2
IRIS_313-10093	CHEONJUDO	South Korea	japonica	Type2
IRIS_313-10094	GAWICHAL	South Korea	japonica	Type2
IRIS_313-10096	JOKJEBICHAL	South Korea	japonica	Type2
IRIS_313-10097	MAEKJO	South Korea	japonica	Type2
IRIS_313-10099	MANONGAZATO	Madagascar	japonica	Type2
IRIS_313-10111	MOLO	Italy	japonica	Type2
IRIS_313-10113	EX FOILAEIN(NAPUTO)	Mozambique	indica	Type2
IRIS_313-10119	GITANO	Italy	japonica	Type2
IRIS_313-10124	GALSAEGSSAL SHAREI	South Korea	japonica	Type2
IRIS_313-10152	KETAN MENAH	Indonesia	japonica	Type2
IRIS_313-10164	HAN NUO	China	japonica	Type2
IRIS_313-10176	NAM ROO	Thailand	japonica	Type2
IRIS_313-10196	GUO DI HEI	China	japonica	Type2
IRIS_313-10228	HAN NUO	China	japonica	Type2
IRIS_313-10242	H 305-84	Hungary	japonica	Type2
IRIS_313-10258	BULI INIA	Chile	japonica	Type2
IRIS_313-10295	PDR 34-2-1-2	Pakistan	admix	Type2
IRIS_313-10327	CAROLINO BLANCO	Peru	japonica	Type2
IRIS_313-10336	B 6144-MR-6-0-0	Laos	japonica	Type2
IRIS_313-10373	IR 68333-R-R-B-19	Philippines	japonica	Type2
IRIS_313-10379	IR 73688-57-2	Philippines	japonica	Type2
IRIS_313-10394	IR 80310-12-B-1-3-B	Philippines	indica	Type2
IRIS_313-10423	YN 1353-3	Myanmar	indica	Type2
IRIS_313-10429	TAICHUNG 150	Taiwan	japonica	Type2
IRIS_313-10430	GINMASARI	Japan	japonica	Type2
IRIS_313-10437	NORIN 21	Japan	japonica	Type2
IRIS_313-10440	NAGKAYAT	Philippines	japonica	Type2
IRIS_313-10444	FORTUNA COLORADO	Central America	japonica	Type2
IRIS_313-10453	LU TAO 2	China	japonica	Type2
IRIS_313-10459		China	japonica	Type2
IRIS_313-10469	KINUGASAWASE	Japan	japonica	Type2
IRIS_313-10485	CATIBOS	Philippines	japonica	Type2
IRIS_313-10489	MOROPOTOL	Philippines	japonica	Type2
IRIS_313-10507	HSIANG TSENF TAO	Taiwan	japonica	Type2
IRIS_313-10521	SANNABATHA	India	aro	Type2
IRIS_313-10541	IACA ESCURO	Guinea-Bissau	japonica	Type2
IRIS_313-10552	RL GOPHER	United States	japonica	Type2
IRIS_313-10558	LITCHIKIANG	China	japonica	Type2
IRIS_313-10559	FI-LAI-FENG	China	japonica	Type2
IRIS_313-10562	SENG-CHUI-LIN	China	japonica	Type2
IRIS_313-10563	SHA-TIAO-TSAO	unknown	japonica	Type2
IRIS_313-10564	250 KUNGANI 1	Japan	japonica	Type2
IRIS_313-10567	AIKAWA 44	Japan	japonica	Type2
IRIS_313-10568	OITA-MII 120	Japan	japonica	Type2
IRIS_313-10569	BEN-KEI	Japan	japonica	Type2
IRIS_313-10570	CHUSEI HONEN	Japan	japonica	Type2
IRIS_313-10577	IFUGAO RICE	Philippines	japonica	Type2
IRIS_313-10578	PARAY QIKUG KABAYUH	Philippines	japonica	Type2
IRIS_313-10580	PARAY KINARABAW	Philippines	japonica	Type2
IRIS_313-10581	P-PEY SIQAT	Philippines	japonica	Type2
IRIS_313-10582	QINOGNAS	Philippines	japonica	Type2
IRIS_313-10583	TSAO-SIAO-PEH-TAO	China	japonica	Type2
IRIS_313-10617	KARA SHALI	unknown	japonica	Type2
IRIS_313-10618	CHINES	unknown	japonica	Type2
IRIS_313-10619	BICCO BRANCO	unknown	japonica	Type2
IRIS_313-10620	R 27	Brazil	japonica	Type2
IRIS_313-10631	SHINCHIKU-IKU 97	Taiwan	japonica	Type2
IRIS_313-10642	SACHIKAZE	Japan	japonica	Type2
IRIS_313-10644	BUSIYETAN	Philippines	japonica	Type2
IRIS_313-10645	LENKIBE-N	Philippines	japonica	Type2
IRIS_313-10649	RACION 1	Philippines	japonica	Type2
IRIS_313-10653	Mak kheua	Laos	japonica	Type2
IRIS_313-10656	Nok kod	Laos	japonica	Type2
IRIS_313-10657	THANGONE	Laos	japonica	Type2
IRIS_313-10660	Lep hed	Laos	japonica	Type2
IRIS_313-10670	ARC 10296	India	aro	Type2
IRIS_313-10677	DEWAMINORI	Japan	japonica	Type2
IRIS_313-10679	Khai do	Laos	japonica	Type2
IRIS_313-10689	SIKEP BATU	Indonesia	japonica	Type2
IRIS_313-10693	SEREH	Indonesia	japonica	Type2
IRIS_313-10703	PADI ADONG DUMARAT	Malaysia	japonica	Type2
IRIS_313-10704	PADI DARAWAL	Malaysia	japonica	Type2
IRIS_313-10708	B 6311 A 5553-16-2	United States	japonica	Type2
IRIS_313-10710	PINDE GOGO WIERIE	Suriname	japonica	Type2
IRIS_313-10711	7 AC	Liberia	japonica	Type2
IRIS_313-10712	KOTO OURA S 5	Ivory Coast	japonica	Type2
IRIS_313-10722	GODAWEL	Sri Lanka	japonica	Type2
IRIS_313-10730	NANIBRE	Ivory Coast	japonica	Type2
IRIS_313-10732	MADHUWA KARIA	Nepal	aro	Type2
IRIS_313-10738	ANDEL WELUT	Indonesia	admix	Type2
IRIS_313-10740	KETAN PAPAH AREN	Indonesia	japonica	Type2
IRIS_313-10741	KETAN PELERN	Indonesia	japonica	Type2
IRIS_313-10743	SERAJU	Indonesia	japonica	Type2
IRIS_313-10744	SIPON	Indonesia	japonica	Type2
IRIS_313-10745	SLOBOK	Indonesia	japonica	Type2
IRIS_313-10746	TJEMPO KREMBUNG	Indonesia	japonica	Type2
IRIS_313-10747	TJOKRON	Indonesia	japonica	Type2
IRIS_313-10752		United States	japonica	Type2
IRIS_313-10758	AEN METAN	Indonesia	japonica	Type2
IRIS_313-10759	ANDEL	Indonesia	japonica	Type2
IRIS_313-10761	BALIK SEMAH	Indonesia	japonica	Type2
IRIS_313-10765	CERE KAWAT	Indonesia	japonica	Type2
IRIS_313-10766	DJALAWARA	Indonesia	japonica	Type2
IRIS_313-10767	DJANGGOT	Indonesia	japonica	Type2
IRIS_313-10770	GANDAMANA	Indonesia	japonica	Type2
IRIS_313-10771	GOGO RAJAPAN	Indonesia	japonica	Type2
IRIS_313-10773	HAWARA DJEDAH	Indonesia	japonica	Type2
IRIS_313-10776	KABADOKA	Indonesia	japonica	Type2
IRIS_313-10780	KETAN LALER	Indonesia	japonica	Type2
IRIS_313-10781	KETAN MLANTING	Indonesia	japonica	Type2
IRIS_313-10783	KETAN OSOG	Indonesia	japonica	Type2
IRIS_313-10784	KETAN SAPI	Indonesia	japonica	Type2
IRIS_313-10785	KETAN SLAWI	Indonesia	japonica	Type2
IRIS_313-10788	LEMUNGSIR	Indonesia	japonica	Type2
IRIS_313-10789	LENGGANG GENUK BULU	Indonesia	japonica	Type2
IRIS_313-10790	LOLAWAJI	Indonesia	japonica	Type2
IRIS_313-10793	MELIK	Indonesia	japonica	Type2
IRIS_313-10794	MENDUNGAN	Indonesia	japonica	Type2
IRIS_313-10795	MLATI	Indonesia	japonica	Type2
IRIS_313-10796	MOLOG	Indonesia	japonica	Type2
IRIS_313-10798	NOGO-BELE 2	Indonesia	japonica	Type2
IRIS_313-10799	PAE ONGGA	Indonesia	japonica	Type2
IRIS_313-10800	PALOTAN MELATI	Indonesia	japonica	Type2
IRIS_313-10801	PARE BUWUN	Indonesia	japonica	Type2
IRIS_313-10802	PEUTEUJ	Indonesia	japonica	Type2
IRIS_313-10803	PLAMPEYAN	Indonesia	japonica	Type2
IRIS_313-10805	PULO	Indonesia	japonica	Type2
IRIS_313-10808	RANTE	Indonesia	japonica	Type2
IRIS_313-10809	SAMPANG KUNING	Indonesia	japonica	Type2
IRIS_313-10815	SIDJANGGUK	Indonesia	japonica	Type2
IRIS_313-10816	SIDJERO GUNDIL	Indonesia	japonica	Type2
IRIS_313-10817	SLAMET	Indonesia	japonica	Type2
IRIS_313-10827	BINARITOS	Philippines	japonica	Type2
IRIS_313-10828	IKOGAN	Philippines	japonica	Type2
IRIS_313-10829	INAMBOG	Philippines	japonica	Type2
IRIS_313-10830	INAPORAONAN	Philippines	japonica	Type2
IRIS_313-10831	MALANDI 2	Philippines	japonica	Type2
IRIS_313-10832	MALASAY	Philippines	japonica	Type2
IRIS_313-10834	IARI 11387	India	japonica	Type2
IRIS_313-10837	BACK KYUNG ZO	South Korea	japonica	Type2
IRIS_313-10838	SSAL BYEO	South Korea	japonica	Type2
IRIS_313-10839	TAE GU NA	South Korea	japonica	Type2
IRIS_313-10840	YE ZO	South Korea	japonica	Type2
IRIS_313-10848	ARC 6188	India	japonica	Type2
IRIS_313-10851	ARC 7296	India	aro	Type2
IRIS_313-10853	ARC 10028	India	japonica	Type2
IRIS_313-10862	ARC 11281	India	japonica	Type2
IRIS_313-10866	ARC 11478	India	japonica	Type2
IRIS_313-10868	ARC 11571	India	aro	Type2
IRIS_313-10870	ARC 11768	India	japonica	Type2
IRIS_313-10872	ARC 11802	India	japonica	Type2
IRIS_313-10883	ARC 12490	India	admix	Type2
IRIS_313-10886	ARC 12655	India	japonica	Type2
IRIS_313-10888	ARC 12726	India	japonica	Type2
IRIS_313-10889	ARC 12730	India	japonica	Type2
IRIS_313-10890	ARC 12861	India	japonica	Type2
IRIS_313-10893	ARC 13156	India	japonica	Type2
IRIS_313-10895	ARC 13257	India	japonica	Type2
IRIS_313-10916	SRAU SLAP	Cambodia	japonica	Type2
IRIS_313-10918	T.Q.QI. QINYUHAYUHA	Philippines	japonica	Type2
IRIS_313-10919	PINIDWA QAN QIPUGO PINGKITAN	Philippines	japonica	Type2
IRIS_313-10920	PINIDWA QAN QIPUGO QELEK	Philippines	japonica	Type2
IRIS_313-10922	R 258	Laos	japonica	Type2
IRIS_313-10923	CHABLI CHABOL GLANG	Thailand	japonica	Type2
IRIS_313-10926	RAM SALEE KATAKA	Nepal	aro	Type2
IRIS_313-10931	PAKWALAN	Philippines	japonica	Type2
IRIS_313-10933	ARC 7281	India	aro	Type2
IRIS_313-10936	KETAN GUNDIL	Indonesia	japonica	Type2
IRIS_313-10945	BULAK	Indonesia	japonica	Type2
IRIS_313-10946	MANGGE	Indonesia	japonica	Type2
IRIS_313-10949	TEKALAK	Indonesia	japonica	Type2
IRIS_313-10950	ASE PULU BOLONG	Indonesia	japonica	Type2
IRIS_313-10952	KILANG MEDU	Indonesia	japonica	Type2
IRIS_313-10953	PADI ABUNG KUNING	Indonesia	japonica	Type2
IRIS_313-10956	PUTUS TOLO	Indonesia	japonica	Type2
IRIS_313-10957	RANGKAI KEPEL	Indonesia	japonica	Type2
IRIS_313-10958	RENIK BELITI	Indonesia	japonica	Type2
IRIS_313-10959	SITABO-TABO	Indonesia	japonica	Type2
IRIS_313-10960	SUNGKAI	Indonesia	japonica	Type2
IRIS_313-10967	IAS22-8 PALMAR	Brazil	japonica	Type2
IRIS_313-10991	GINATOS	Philippines	japonica	Type2
IRIS_313-10992	PILIT TAPUL	Philippines	japonica	Type2
IRIS_313-10993	LANNAB	Philippines	japonica	Type2
IRIS_313-10994	PANGETAN	Philippines	japonica	Type2
IRIS_313-10996	BAKASI	Indonesia	indica	Type2
IRIS_313-10999	LANDEO	Indonesia	japonica	Type2
IRIS_313-11001	PAEDAI SOBUDI	Indonesia	japonica	Type2
IRIS_313-11003	PAE MEETO	Indonesia	japonica	Type2
IRIS_313-11004	PAE SANGGULA	Indonesia	japonica	Type2
IRIS_313-11005	PULU LOTONG	Indonesia	japonica	Type2
IRIS_313-11007	PULUT BONGO	Indonesia	japonica	Type2
IRIS_313-11008	PULUT CENRANA	Indonesia	japonica	Type2
IRIS_313-11009	PULUT HALAPA	Indonesia	japonica	Type2
IRIS_313-11021	BARA PASHAWARI 390	Pakistan	aro	Type2
IRIS_313-11022	BASMATI SUFAID 100	Pakistan	aro	Type2
IRIS_313-11023	BASMATI SURKH 161	Pakistan	aro	Type2
IRIS_313-11026	HANSRAJ	Pakistan	aro	Type2
IRIS_313-11030	MUTANT 12-42	Pakistan	aro	Type2
IRIS_313-11036	34	Pakistan	aus	Type2
IRIS_313-11044	BUKU	Malaysia	japonica	Type2
IRIS_313-11045	ENGKABANG	Malaysia	japonica	Type2
IRIS_313-11046	LALANGIT	Malaysia	japonica	Type2
IRIS_313-11062	BEGUNBICHI 33	Bangladesh	aro	Type2
IRIS_313-11066	GASMAL 339	Bangladesh	admix	Type2
IRIS_313-11073	Khao dam	Laos	japonica	Type2
IRIS_313-11077	Lai hang hma	Laos	japonica	Type2
IRIS_313-11092	Khao pa siev	Laos	admix	Type2
IRIS_313-11094	MAK BOUAP	Laos	japonica	Type2
IRIS_313-11100	MAMON	Liberia	japonica	Type2
IRIS_313-11102		Liberia	japonica	Type2
IRIS_313-11103		Liberia	japonica	Type2
IRIS_313-11104		Liberia	japonica	Type2
IRIS_313-11107	ZANTON	Liberia	japonica	Type2
IRIS_313-11109		Liberia	japonica	Type2
IRIS_313-11117	KAYELI KUNING	Indonesia	japonica	Type2
IRIS_313-11136	NGAKWE THETYIN	Myanmar	admix	Type2
IRIS_313-11153	CT45	India	japonica	Type2
IRIS_313-11155	K 113	India	japonica	Type2
IRIS_313-11156		India	japonica	Type2
IRIS_313-11161	SADU	Liberia	japonica	Type2
IRIS_313-11189	PAIZ-AMBARBU	Ussr	admix	Type2
IRIS_313-11195	KHAW KAR 13	Myanmar	japonica	Type2
IRIS_313-11198	K 78-13	India	japonica	Type2
IRIS_313-11201	CHING-HSI 15	China	japonica	Type2
IRIS_313-11202	4583	China	japonica	Type2
IRIS_313-11218	BADSHABHOG 4-60	Bangladesh	aro	Type2
IRIS_313-11223	OVAL RED 29B-601	Bangladesh	aro	Type2
IRIS_313-11234	LIGUNGTUNG	Philippines	indica	Type2
IRIS_313-11238	IAC1132	Brazil	japonica	Type2
IRIS_313-11248	NIAW KHAMIN	Thailand	japonica	Type2
IRIS_313-11258	ARC 13502	India	aro	Type2
IRIS_313-11268	ARC 14398	India	aro	Type2
IRIS_313-11270	ARC 14663	India	aro	Type2
IRIS_313-11286	ARC 18325	India	indica	Type2
IRIS_313-11289	ARC 18578	India	aro	Type2
IRIS_313-11295	ARC 11397	India	admix	Type2
IRIS_313-11311	CICIH KAPUK	Indonesia	japonica	Type2
IRIS_313-11313	PADI RENDAH	Indonesia	japonica	Type2
IRIS_313-11314	PELAU	Indonesia	japonica	Type2
IRIS_313-11328	PADI BURIH	Malaysia	japonica	Type2
IRIS_313-11329	PADI JALAI BELA	Malaysia	japonica	Type2
IRIS_313-11336	IREQUIN	Philippines	japonica	Type2
IRIS_313-11337	LAWA-AN	Philippines	japonica	Type2
IRIS_313-11340	MINANOK	Philippines	japonica	Type2
IRIS_313-11350	BAJAL	India	aro	Type2
IRIS_313-11356	CR44-1	India	aro	Type2
IRIS_313-11373	T 3	India	aro	Type2
IRIS_313-11376		Ivory Coast	japonica	Type2
IRIS_313-11379	CADIDIT(GLUT.)	Philippines	japonica	Type2
IRIS_313-11396	MAS	Indonesia	japonica	Type2
IRIS_313-11397	TAMBU	Indonesia	japonica	Type2
IRIS_313-11401	MOTANGA	Bangladesh	aro	Type2
IRIS_313-11424	SINAPLED	Philippines	japonica	Type2
IRIS_313-11428	MARANHAO BRANCO	Brazil	japonica	Type2
IRIS_313-11429	MIUDO ROXO	Brazil	japonica	Type2
IRIS_313-11431	C 166-135	Philippines	indica	Type2
IRIS_313-11434	FORTUNA BLANCO(SAN MARCOS)	Colombia	japonica	Type2
IRIS_313-11435	MONMINEUPLEU	Ivory Coast	japonica	Type2
IRIS_313-11436	SAKAZELE(538)	Ivory Coast	japonica	Type2
IRIS_313-11439	NIRA PRIETO	Cuba	japonica	Type2
IRIS_313-11441	NALA	Philippines	japonica	Type2
IRIS_313-11451	KALISAL	India	aro	Type2
IRIS_313-11464	CARAWI	Philippines	japonica	Type2
IRIS_313-11473	KINTOMAN(TOD-DOY)	Philippines	japonica	Type2
IRIS_313-11479	VANKALI	India	japonica	Type2
IRIS_313-11494	IC25690	India	japonica	Type2
IRIS_313-11495	ANENOE	Indonesia	japonica	Type2
IRIS_313-11496	BALU PRIA	Indonesia	japonica	Type2
IRIS_313-11498	PADI HEDENG(REKET HEDENG)	Indonesia	japonica	Type2
IRIS_313-11499	PADI UDANG	Indonesia	japonica	Type2
IRIS_313-11507	TV30	Vietnam	indica	Type2
IRIS_313-11511	WAGASAN(RED)	Philippines	japonica	Type2
IRIS_313-11522	XINTUAN HEI GU	China	japonica	Type2
IRIS_313-11524	KOUINONEPOU	Ivory Coast	japonica	Type2
IRIS_313-11526	FOSSA(GBE)	Ivory Coast	japonica	Type2
IRIS_313-11567	RATO BASMATI	Nepal	aro	Type2
IRIS_313-11571	BAI MANG AI ZHONG	China	japonica	Type2
IRIS_313-11575	HONG PI NUO	China	japonica	Type2
IRIS_313-11578	LUAN DAO	China	japonica	Type2
IRIS_313-11582	WAN GENG BAI DAO TOU	China	japonica	Type2
IRIS_313-11584	YI SUI QI	China	japonica	Type2
IRIS_313-11586	36037-1	China	japonica	Type2
IRIS_313-11611	YAH YAW	Thailand	japonica	Type2
IRIS_313-11623	KAO SONG HAI	China	japonica	Type2
IRIS_313-11625	CHOBO	Nepal	aro	Type2
IRIS_313-11626	GUDURA	Nepal	aro	Type2
IRIS_313-11627	JADO	Nepal	aro	Type2
IRIS_313-11630	POHHERLIMASION	Nepal	aro	Type2
IRIS_313-11632	SETO JHINUWA	Nepal	aro	Type2
IRIS_313-11652	GONG SHE 9	China	japonica	Type2
IRIS_313-11654	PL 3165	China	japonica	Type2
IRIS_313-11655	SI WAN 14	China	japonica	Type2
IRIS_313-11656	B 3913 B 16-20 ST 28	Indonesia	indica	Type2
IRIS_313-11658	MANYALOJOPOIHUN	Sierra Leone	japonica	Type2
IRIS_313-11659	TOBOHUN	Sierra Leone	japonica	Type2
IRIS_313-11660	WULE DASIMA	Liberia	japonica	Type2
IRIS_313-11661	91-382	Bhutan	japonica	Type2
IRIS_313-11672	RAI MANULA	Nepal	japonica	Type2
IRIS_313-11673	BURI-BURING	Philippines	japonica	Type2
IRIS_313-11689	DECHANGBYEO	South Korea	japonica	Type2
IRIS_313-11691	SHANGYIPA	Bhutan	japonica	Type2
IRIS_313-11698	TAIPEI 167	Taiwan	aro	Type2
IRIS_313-11702	CN1067	United States	japonica	Type2
IRIS_313-11725	ZUIHOU	Japan	japonica	Type2
IRIS_313-11736	MALAGKIT(PINELIPE)	Philippines	japonica	Type2
IRIS_313-11739	NAKPUI	Ghana	japonica	Type2
IRIS_313-11743	CHHOTI MASHINO	Bhutan	aro	Type2
IRIS_313-11754	AMBOHIMANDAY	Madagascar	admix	Type2
IRIS_313-11755	A 2-257	Liberia	japonica	Type2
IRIS_313-11756	BENGALI VAKAHANA 1448	Madagascar	japonica	Type2
IRIS_313-11759	K 2 C 45	Ivory Coast	japonica	Type2
IRIS_313-11765	P 335	Liberia	aro	Type2
IRIS_313-11788	CANLUBANG	Philippines	japonica	Type2
IRIS_313-11790	VARIRANGAHY	Madagascar	japonica	Type2
IRIS_313-11792	VONBOANGY	Madagascar	japonica	Type2
IRIS_313-11800	FAN GENG 6	China	japonica	Type2
IRIS_313-11803	MAO ZHA NUO	China	japonica	Type2
IRIS_313-11825	HANSRAJ	India	aro	Type2
IRIS_313-11826	HIRA NAKHI	India	aro	Type2
IRIS_313-11829	MUNJI	Pakistan	japonica	Type2
IRIS_313-11831	KHAO' DAENG HAWM	Thailand	japonica	Type2
IRIS_313-11875	CHUBU 17	Japan	japonica	Type2
IRIS_313-11890	C 722323	Taiwan	japonica	Type2
IRIS_313-11892	HO MOK	Thailand	japonica	Type2
IRIS_313-11897	PHIT CHZK	Thailand	japonica	Type2
IRIS_313-11900	PLE LIA	Thailand	japonica	Type2
IRIS_313-11906	SULUS BALOK	Indonesia	japonica	Type2
IRIS_313-11907	TINAROH	Indonesia	japonica	Type2
IRIS_313-11908	DUAN SHEN ZI	China	japonica	Type2
IRIS_313-11913	BUAGKOG	Philippines	japonica	Type2
IRIS_313-11915	IB95	Ghana	japonica	Type2
IRIS_313-11922	KHAO' NAN	Thailand	japonica	Type2
IRIS_313-11923	KHAO' NGAW	Thailand	japonica	Type2
IRIS_313-11924	NAM JAM	Thailand	japonica	Type2
IRIS_313-11926	SI NAM PUENG	Thailand	japonica	Type2
IRIS_313-11928	DAYRON MARANGRAS	Philippines	japonica	Type2
IRIS_313-11929	GILINGAN MARANGRAS	Philippines	japonica	Type2
IRIS_313-11930	ITA 117	Nigeria	indica	Type2
IRIS_313-11931	PEI ZAO 15	China	japonica	Type2
IRIS_313-11946	BWANGA MOUI	Burkina Faso	japonica	Type2
IRIS_313-11956	JUNGEMARSI	Nepal	admix	Type2
IRIS_313-11970	BUNTU DOMBA 1	Indonesia	japonica	Type2
IRIS_313-11971	PARE LAMBAN BINGKA	Indonesia	japonica	Type2
IRIS_313-11973	NOINJO	South Korea	japonica	Type2
IRIS_313-11981	TAICHUNG 188	Taiwan	japonica	Type2
IRIS_313-11984	BLAU BLA	Vietnam	japonica	Type2
IRIS_313-11987	IR 10120-7-2-1-4	Philippines	indica	Type2
IRIS_313-11994	KALINDIG	Philippines	japonica	Type2
IRIS_313-11995	PINUTYUKAN	Philippines	japonica	Type2
IRIS_313-12003	GYEONGSAN 1	South Korea	japonica	Type2
IRIS_313-12006	PADI HANGIR	Malaysia	japonica	Type2
IRIS_313-12018	FRENSI GBOI	Sierra Leone	japonica	Type2
IRIS_313-12021	ITA 131	Nigeria	japonica	Type2
IRIS_313-12029	Chao meo	Laos	japonica	Type2
IRIS_313-12030	DELI 2	Malaysia	admix	Type2
IRIS_313-12031	P.T.Q. QINDONAAL	Philippines	japonica	Type2
IRIS_313-12045	BUYAN	Indonesia	japonica	Type2
IRIS_313-12051	TINOLDO MARANGRAS	Philippines	japonica	Type2
IRIS_313-12054	HUA 24	China	japonica	Type2
IRIS_313-12059	LIGEN 2	China	japonica	Type2
IRIS_313-12060	LIJIAN 942	China	japonica	Type2
IRIS_313-12063	XIENG KANG	Laos	japonica	Type2
IRIS_313-12068	PULUT KETAN	Indonesia	japonica	Type2
IRIS_313-12069	PULUT MAS	Indonesia	japonica	Type2
IRIS_313-12070	BABELIONG	Malaysia	japonica	Type2
IRIS_313-12071	NIA	Laos	japonica	Type2
IRIS_313-12073	KASIGNAYAN	Philippines	japonica	Type2
IRIS_313-12074	KYAIN WAR ME DONE	Myanmar	aro	Type2
IRIS_313-12076	HANG	Laos	japonica	Type2
IRIS_313-12077	YOI	Laos	japonica	Type2
IRIS_313-12079	KASHMIRI	Pakistan	indica	Type2
IRIS_313-12080	KA GIL	Philippines	indica	Type2
IRIS_313-12094	KASHA	Bangladesh	aro	Type2
IRIS_313-12108	PARAI JALEY MASIK	Malaysia	japonica	Type2
IRIS_313-12129	Mon Lai	Laos	japonica	Type2
IRIS_313-12144	GINAYANGGANG	Philippines	japonica	Type2
IRIS_313-12164	PA YANG NOEUGN	Cambodia	japonica	Type2
IRIS_313-12200	LEUANG	Laos	japonica	Type2
IRIS_313-12217	WEONJU 8	South Korea	japonica	Type2
IRIS_313-12226	PANG	Laos	japonica	Type2
IRIS_313-12228	Som	Laos	japonica	Type2
IRIS_313-12242	Khao Khot	Laos	japonica	Type2
IRIS_313-12244	PINAHULA	Philippines	japonica	Type2
IRIS_313-12254	BAN BONG	Laos	japonica	Type2
IRIS_313-12257	DENG PEE	Laos	japonica	Type2
IRIS_313-12258	Don	Laos	japonica	Type2
IRIS_313-12262	Nyae	Laos	japonica	Type2
IRIS_313-12265	Kon Sim	Laos	japonica	Type2
IRIS_313-12266	KAUK PAHLING	Myanmar	japonica	Type2
IRIS_313-12271	BATIBATIKAN	Philippines	japonica	Type2
IRIS_313-12272	MALAGKIT (ITIM)	Philippines	japonica	Type2
IRIS_313-12279	RAMADITRA	Madagascar	japonica	Type2
IRIS_313-12281	SALAZANA	Madagascar	japonica	Type2
IRIS_313-12285	PADI MIAT (KECIL)	Malaysia	japonica	Type2
IRIS_313-12289	YARSABA	Myanmar	japonica	Type2
IRIS_313-12299	MUANG TAY	Laos	japonica	Type2
IRIS_313-12307	POU	Laos	japonica	Type2
IRIS_313-12312	TA SENG	Laos	japonica	Type2
IRIS_313-12313	Lai hin	Laos	japonica	Type2
IRIS_313-12321		Laos	japonica	Type2
IRIS_313-12322	VOK	Laos	japonica	Type2
IRIS_313-12323	BAN KEO	Laos	japonica	Type2
IRIS_313-12324	BER YA	Laos	japonica	Type2
IRIS_313-12330	CHAO PEE	Laos	japonica	Type2
IRIS_313-12332	Deng nyay	Laos	japonica	Type2
IRIS_313-12336	DO LEUANG	Laos	japonica	Type2
IRIS_313-12337	Dok hien noi	Laos	japonica	Type2
IRIS_313-12340	Nyao	Laos	japonica	Type2
IRIS_313-12341	Nyon	Laos	japonica	Type2
IRIS_313-12342	Hai na	Laos	japonica	Type2
IRIS_313-12344	Khao	Laos	japonica	Type2
IRIS_313-12345	Vieng	Laos	japonica	Type2
IRIS_313-12346	Lab	Laos	japonica	Type2
IRIS_313-12347	LAI DAM	Laos	japonica	Type2
IRIS_313-12348	LOUK NOK	Laos	japonica	Type2
IRIS_313-12349	MAK KHEUA DENG	Laos	japonica	Type2
IRIS_313-12350	MAK KHEUA KANG	Laos	japonica	Type2
IRIS_313-12351	Khao louang	Laos	japonica	Type2
IRIS_313-12352	MEE	Laos	japonica	Type2
IRIS_313-12353	MOK	Laos	japonica	Type2
IRIS_313-12354	Nasaeng	Laos	indica	Type2
IRIS_313-15904	JINBUBYEO	South Korea	japonica	Type2
IRIS_313-7641	B 6144-MR-6-0-0	Indonesia	indica	Type2
IRIS_313-7646	BETSILAIZINA	Madagascar	admix	Type2
IRIS_313-7665	CT 6510-24-1-2	Colombia	indica	Type2
IRIS_313-7668	DANAU LAUT TAWAR	Indonesia	indica	Type2
IRIS_313-7696	IR 55411-50	Philippines	indica	Type2
IRIS_313-7698	IR 57920-AC-25-2-B	Philippines	indica	Type2
IRIS_313-7699	IR 57924-24	Philippines	indica	Type2
IRIS_313-7722	LATSIBOZAKA 112-1	Madagascar	admix	Type2
IRIS_313-7725	MADINIKA 1329	Madagascar	indica	Type2
IRIS_313-7797	UPL RI-7	Philippines	indica	Type2
IRIS_313-7838	62667	Senegal	japonica	Type2
IRIS_313-7850	BODA 148-3	Madagascar	japonica	Type2
IRIS_313-7856	CHA LOY OE	Thailand	japonica	Type2
IRIS_313-7859	CIRAD 358	Ivory Coast	japonica	Type2
IRIS_313-7863	CIRAD 403	unknown	japonica	Type2
IRIS_313-7866	CNA-7\BO\1\1>33-13-6-1	Colombia	japonica	Type2
IRIS_313-7868	CT13582-15-5-M	Colombia	japonica	Type2
IRIS_313-7870	CUIABANA	Brazil	japonica	Type2
IRIS_313-7876	DINORADO	Philippines	japonica	Type2
IRIS_313-7883	GANIGI	Indonesia	japonica	Type2
IRIS_313-7885	GOGO	Indonesia	japonica	Type2
IRIS_313-7902	IR 63380-16	Philippines	japonica	Type2
IRIS_313-7909	IR 71525-19-1-1	Philippines	japonica	Type2
IRIS_313-7912	IRAT 104	Ivory Coast	japonica	Type2
IRIS_313-7914	IRAT 112	Ivory Coast	japonica	Type2
IRIS_313-7922	IRAT 234	Guf-Bra	japonica	Type2
IRIS_313-7924	IRAT 335	Bolivia	japonica	Type2
IRIS_313-7933	KAKANI 2	Nepal	admix	Type2
IRIS_313-7959	MITSANGANAHIJERY	Madagascar	japonica	Type2
IRIS_313-7992	VARY LAVA 90	Madagascar	japonica	Type2
IRIS_313-7993	VARY LAVA DE BETAFO	Madagascar	japonica	Type2
IRIS_313-7994	VARY MADINIKA 3566	Madagascar	japonica	Type2
IRIS_313-8003	IR 47686-09-01-B-1	Philippines	japonica	Type2
IRIS_313-8010	IR 71524-44-1-1	Philippines	japonica	Type2
IRIS_313-8011	VIETNAM1	Vietnam	japonica	Type2
IRIS_313-8023	RIZZOTTO 51-1	Italy	japonica	Type2
IRIS_313-8024	RIBE 253	Italy	japonica	Type2
IRIS_313-8025	ITALPATNA 48	Italy	japonica	Type2
IRIS_313-8026	GIOVANNI MARCHETTI	Italy	japonica	Type2
IRIS_313-8027	ANSEATICO	Italy	japonica	Type2
IRIS_313-8029	GRITNA	Italy	japonica	Type2
IRIS_313-8031	RUBINO	Italy	japonica	Type2
IRIS_313-8032	PIEMONTE	Italy	japonica	Type2
IRIS_313-8037	DORELLA	Italy	japonica	Type2
IRIS_313-8039	LOTO	Italy	japonica	Type2
IRIS_313-8041	GRALDO	Italy	japonica	Type2
IRIS_313-8046	PLUS	Italy	japonica	Type2
IRIS_313-8048	RONCOLO	Italy	japonica	Type2
IRIS_313-8049	LORD	Italy	japonica	Type2
IRIS_313-8050	MIARA	Italy	japonica	Type2
IRIS_313-8052	SMERALDO	Italy	japonica	Type2
IRIS_313-8053	RUBIDIO	Italy	japonica	Type2
IRIS_313-8057	79 UPLA	Argentina	japonica	Type2
IRIS_313-8058	91 UPLA	Argentina	japonica	Type2
IRIS_313-8060	77 UPLA	Argentina	japonica	Type2
IRIS_313-8061	75 UPLA	Argentina	japonica	Type2
IRIS_313-8062	80 UPLA	Argentina	japonica	Type2
IRIS_313-8063	104 UPLA	Argentina	japonica	Type2
IRIS_313-8064	32 UPLA	Argentina	japonica	Type2
IRIS_313-8065	SAMBA	Italy	japonica	Type2
IRIS_313-8066	GHIBLI	Italy	japonica	Type2
IRIS_313-8068	ORIONE	Italy	indica	Type2
IRIS_313-8069	ARIANA	Romania	indica	Type2
IRIS_313-8072	CENTURY PATNA	United States	japonica	Type2
IRIS_313-8074	GOOLARAH	Australia	japonica	Type2
IRIS_313-8076	PELDE	Australia	japonica	Type2
IRIS_313-8084	CAPATAZ	Spain	japonica	Type2
IRIS_313-8085	CLOT	Spain	japonica	Type2
IRIS_313-8087	FRANCES	Spain	japonica	Type2
IRIS_313-8090	MARENY	Spain	japonica	Type2
IRIS_313-8095	SHSS 53	Spain	japonica	Type2
IRIS_313-8096	SR 113	Spain	japonica	Type2
IRIS_313-8099	FLIPPER	Italy	japonica	Type2
IRIS_313-8102	BLUE BONNET	United States	japonica	Type2
IRIS_313-8109	CAMPINO	Portugal	japonica	Type2
IRIS_313-8111	CARRICO	Portugal	japonica	Type2
IRIS_313-8112	CHIPKA	Bulgaria	japonica	Type2
IRIS_313-8113	ESCARLATE	Portugal	japonica	Type2
IRIS_313-8114	FAISCA	Portugal	japonica	Type2
IRIS_313-8115	FAMILIA 181	Portugal	japonica	Type2
IRIS_313-8116	HAREM	Portugal	japonica	Type2
IRIS_313-8118	IBO 400	Portugal	japonica	Type2
IRIS_313-8119	JUBILIENI	Bulgaria	japonica	Type2
IRIS_313-8121	MESTRE	Italy	japonica	Type2
IRIS_313-8123	MUGA	Portugal	japonica	Type2
IRIS_313-8124	OTA	Portugal	japonica	Type2
IRIS_313-8125	PLOVDIV 22	Bulgaria	japonica	Type2
IRIS_313-8126	PLOVDIV 24	Bulgaria	japonica	Type2
IRIS_313-8127	POLIZESTI 28	Bulgaria	japonica	Type2
IRIS_313-8128	PRECOZ 2 F A	Argentina	japonica	Type2
IRIS_313-8129	RODINA	Bulgaria	japonica	Type2
IRIS_313-8132	RUBI	Portugal	japonica	Type2
IRIS_313-8134	S 102-2	Portugal	japonica	Type2
IRIS_313-8135	SAEDINENIE	Bulgaria	japonica	Type2
IRIS_313-8136	SAFARI	Portugal	japonica	Type2
IRIS_313-8137	SAGRES	Portugal	japonica	Type2
IRIS_313-8140	SHANGAI	China	japonica	Type2
IRIS_313-8141	SELN 244 A6-20	Australia	japonica	Type2
IRIS_313-8142	SETTANTUNO	Portugal	japonica	Type2
IRIS_313-8143	SLAVA	Bulgaria	japonica	Type2
IRIS_313-8145	SUPER	Portugal	japonica	Type2
IRIS_313-8147	T 757	India	japonica	Type2
IRIS_313-8148	TIMICH 108	Romania	japonica	Type2
IRIS_313-8149	TOPAZIO	Portugal	japonica	Type2
IRIS_313-8151	VALTEJO	Portugal	japonica	Type2
IRIS_313-8154	GIGANTE VERCELLI	Italy	japonica	Type2
IRIS_313-8155	KULON	Russia	japonica	Type2
IRIS_313-8158	CT 23	Colombia	japonica	Type2
IRIS_313-8159	CT 36	Colombia	japonica	Type2
IRIS_313-8162	RPC 12	China	japonica	Type2
IRIS_313-8165	CIGALON	France	japonica	Type2
IRIS_313-8166	CALENDAL	France	japonica	Type2
IRIS_313-8167	DELTA	France	japonica	Type2
IRIS_313-8168	ARLESIENNE	France	japonica	Type2
IRIS_313-8170	MEJANES 2	France	japonica	Type2
IRIS_313-8171	AUGUSTZA	Hungary	japonica	Type2
IRIS_313-8177	AUGUSTO	Italy	japonica	Type2
IRIS_313-8183	DREW	United States	japonica	Type2
IRIS_313-8195	LUXOR	Italy	japonica	Type2
IRIS_313-8200	OPALE	Italy	japonica	Type2
IRIS_313-8205	SALVO	Italy	japonica	Type2
IRIS_313-8208	LUSITO IRRADIADO 859-85-2	Portugal	japonica	Type2
IRIS_313-8213	GRAAL	France	japonica	Type2
IRIS_313-8214	MELAS	Greece	japonica	Type2
IRIS_313-8216	ROXANI	Greece	japonica	Type2
IRIS_313-8256	GERDEH	Iran	japonica	Type2
IRIS_313-8279	SAWAH	Malaysia	japonica	Type2
IRIS_313-8285	KATY	United States	japonica	Type2
IRIS_313-8302	KAMJA	Bhutan	admix	Type2
IRIS_313-8314	BEUREUM MEULIT	Indonesia	japonica	Type2
IRIS_313-8323	REXARK ROGUE	United States	japonica	Type2
IRIS_313-8339	BOND	United States	japonica	Type2
IRIS_313-8356	BLICCA	Philippines	japonica	Type2
IRIS_313-8381	PURAK SIRIBA	Malaysia	japonica	Type2
IRIS_313-8387	FU LI HONG	China	japonica	Type2
IRIS_313-8400	RIKUTO NORIN MOCHI 20	Japan	japonica	Type2
IRIS_313-8431	BOCAO	Philippines	japonica	Type2
IRIS_313-8434	TEBONNET	United States	japonica	Type2
IRIS_313-8436	PIKTO MAMAS	Indonesia	japonica	Type2
IRIS_313-8439	KENDINGA 5(H)	Malaysia	japonica	Type2
IRIS_313-8444	M 203	United States	japonica	Type2
IRIS_313-8481	DAN-YAN-NUO	China	japonica	Type2
IRIS_313-8486	DAGPA MRAS	Bhutan	japonica	Type2
IRIS_313-8519	MANDASHERPO	Bhutan	japonica	Type2
IRIS_313-8523	OS4	Nigeria	japonica	Type2
IRIS_313-8565	YAHNG LEU	Thailand	japonica	Type2
IRIS_313-8572	ONOY	Philippines	japonica	Type2
IRIS_313-8578	KHAU TRA BONG	Vietnam	japonica	Type2
IRIS_313-8580	DAM	Thailand	japonica	Type2
IRIS_313-8599	BUE GA WA	Thailand	japonica	Type2
IRIS_313-8626	BANJANG	Malaysia	japonica	Type2
IRIS_313-8627	PRELUDE	United States	japonica	Type2
IRIS_313-8637	BALINGMI	Bhutan	japonica	Type2
IRIS_313-8658	CP231	United States	japonica	Type2
IRIS_313-8664	SITORU	Indonesia	japonica	Type2
IRIS_313-8669	CALROSE 76	United States	japonica	Type2
IRIS_313-8687	KEREN FENHO	Guinea-Bissau	japonica	Type2
IRIS_313-8690	NEP HOA VANG	Vietnam	japonica	Type2
IRIS_313-8694	TRES MESES	Brazil	japonica	Type2
IRIS_313-8745	SD120 SELN (CI 12320)	Haiti	japonica	Type2
IRIS_313-8755	NORIN 6	Japan	japonica	Type2
IRIS_313-8765	TIMMURAY	Bhutan	aro	Type2
IRIS_313-8768	MOROFIN	Ivory Coast	japonica	Type2
IRIS_313-8778	SUP BLUE ROSE	United States	japonica	Type2
IRIS_313-8803	TEXAS PATNA	United States	japonica	Type2
IRIS_313-8815	JANA(NAM)	Bhutan	japonica	Type2
IRIS_313-8857	KAMNAM	Bhutan	japonica	Type2
IRIS_313-8865	PADI SEPAH	Indonesia	japonica	Type2
IRIS_313-8873	PAOTSUPAGAIAHON	Taiwan	admix	Type2
IRIS_313-8876	DELITUS	France	japonica	Type2
IRIS_313-8883	LOMPUG	Malaysia	japonica	Type2
IRIS_313-8894	LEKATAN	Malaysia	japonica	Type2
IRIS_313-8923	CALIFORNIA BELLE	United States	japonica	Type2
IRIS_313-8955	LASAT PUTIH	Malaysia	japonica	Type2
IRIS_313-8960	BLUEBONNET	United States	japonica	Type2
IRIS_313-8976	SKY BONNET	United States	japonica	Type2
IRIS_313-9002	KOTOBUKI MOCHI	Japan	japonica	Type2
IRIS_313-9048	TSCHINANANGKA	Bhutan	japonica	Type2
IRIS_313-9050	ANGKARONG	Malaysia	japonica	Type2
IRIS_313-9053	ARC 12536	India	admix	Type2
IRIS_313-9081	TAKAO MOCHI	Japan	japonica	Type2
IRIS_313-9112	LEUANG YAI 344	Thailand	indica	Type2
IRIS_313-9129	LAYANDABU	Indonesia	japonica	Type2
IRIS_313-9170	TK-DEEP STRAW 34-786	Bangladesh	aro	Type2
IRIS_313-9176	ARC 11359	India	japonica	Type2
IRIS_313-9193	EAN 4 C 1	Brazil	japonica	Type2
IRIS_313-9201	ARC 6044	India	japonica	Type2
IRIS_313-9228	HOKUSETSU	Japan	japonica	Type2
IRIS_313-9239	RIMBUN	Indonesia	japonica	Type2
IRIS_313-9249	KANU DAM	Cambodia	japonica	Type2
IRIS_313-9267	CHIRGUA 1 I-22	Venezuela	japonica	Type2
IRIS_313-9297	KORR	Liberia	japonica	Type2
IRIS_313-9363	MAYBELLE	United States	japonica	Type2
IRIS_313-9366	IMPROVED BLUE ROSE	United States	japonica	Type2
IRIS_313-9375	PULUTAN	Malaysia	japonica	Type2
IRIS_313-9379	HWANGJO	South Korea	japonica	Type2
IRIS_313-9389	KINANDANG BUSIKSIK	Philippines	japonica	Type2
IRIS_313-9392	ARC 11626	India	admix	Type2
IRIS_313-9405	INGSA BELANAK	Indonesia	japonica	Type2
IRIS_313-9410	CA2914A(SEL2400)/CALO	United States	japonica	Type2
IRIS_313-9423	AGUYOD	Philippines	japonica	Type2
IRIS_313-9438	7507-137	Japan	japonica	Type2
IRIS_313-9452	B 505 A 1-28-7-1-2	United States	japonica	Type2
IRIS_313-9463	CI 1600	United States	japonica	Type2
IRIS_313-9464	SML ACORNI	Suriname	admix	Type2
IRIS_313-9468	NONG KE	China	japonica	Type2
IRIS_313-9470	SAHULO FACHE SOYO	Indonesia	japonica	Type2
IRIS_313-9491	BLUE BELLE	United States	japonica	Type2
IRIS_313-9503	BINUHANGIN	Philippines	indica	Type2
IRIS_313-9523	RIKUTO KEMOCHI	Japan	japonica	Type2
IRIS_313-9529	DAGPA BARA	Bhutan	japonica	Type2
IRIS_313-9539	TEXAS PATNA 49	United States	japonica	Type2
IRIS_313-9550	VEGOLD	United States	japonica	Type2
IRIS_313-9558	LIMBAYAN	Malaysia	japonica	Type2
IRIS_313-9568	PAMPANGON(H)	Malaysia	japonica	Type2
IRIS_313-9601	CHAWAL	Pakistan	aro	Type2
IRIS_313-9616	INITLOG DALAG	Philippines	japonica	Type2
IRIS_313-9682	TK-RED 35-799	Bangladesh	aro	Type2
IRIS_313-9691	SIFARASI	Indonesia	japonica	Type2
IRIS_313-9698	JO SANG DAE YA	North Korea	japonica	Type2
IRIS_313-9701	TAICHUNG 65	Taiwan	japonica	Type2
IRIS_313-9702	TAICHUNG 179	Taiwan	japonica	Type2
IRIS_313-9724	AI DA ZHONG	China	japonica	Type2
IRIS_313-9725	DA DAO TOU	China	japonica	Type2
IRIS_313-9742	LOHAMBITRO	Madagascar	japonica	Type2
IRIS_313-9745	VARY MALADY	Madagascar	japonica	Type2
IRIS_313-9759	OEIRAS	Portugal	japonica	Type2
IRIS_313-9769	MURASAHITSUTSURI	Japan	japonica	Type2
IRIS_313-9770	RAZZA 77	Italy	japonica	Type2
IRIS_313-9771	BERGREIS	Austria	japonica	Type2
IRIS_313-9774	EGYPTIAN	Turkey	japonica	Type2
IRIS_313-9782	BENLLOK	Peru	japonica	Type2
IRIS_313-9789	RIKUTO TAUKI MOCHI 27	Japan	japonica	Type2
IRIS_313-9790	JAPONES BALILLA	Uruguay	japonica	Type2
IRIS_313-9800	KAHEI	Japan	japonica	Type2
IRIS_313-9813	SZANISZLO 2	Hungary	japonica	Type2
IRIS_313-9838	TEPUKE	New Zealand	japonica	Type2
IRIS_313-9839	COLUSA/NANO F 31	Spain	japonica	Type2
IRIS_313-9851	GOGOWIERIE	Suriname	japonica	Type2
IRIS_313-9880	SZEGEDI SZAKALLAS 28	Hungary	japonica	Type2
IRIS_313-9884	FUKUSHIMA-MOCHI(GLUT.)	Japan	japonica	Type2
IRIS_313-9886	HUK ZO	South Korea	japonica	Type2
IRIS_313-9887	JEUK DO	South Korea	japonica	Type2
IRIS_313-9890	WA BANG	South Korea	japonica	Type2
IRIS_313-9891	YONG AN HUK	South Korea	japonica	Type2
IRIS_313-9897	BIKYAT	Philippines	japonica	Type2
IRIS_313-9929	GOBYERNO	Philippines	japonica	Type2
IRIS_313-9937	ROCCA	Italy	japonica	Type2
IRIS_313-9961	WIR884	Norway	japonica	Type2
IRIS_313-9964	WIR1951	Georgia	japonica	Type2
IRIS_313-9974	HEUKSANJO	South Korea	japonica	Type2
IRIS_313-9978	IRAT 118	Madagascar	aro	Type2
IRIS_313-9980	FORTUNA INIA	Argentina	japonica	Type2
IRIS_313-9995	NONGLIMNA 1	South Korea	japonica	Type2

## Sheet: Type3
Acc	Accession names	Country	Type	SD1
IRIS_313-11246	7516-14	Japan	japonica	Type3
IRIS_313-11651	FEI ZHAO 12	China	japonica	Type3
IRIS_313-11653	MA SHE 8	China	japonica	Type3
IRIS_313-8218	SAKHA 103	Egypt	japonica	Type3

## Sheet: Type4
Acc	Accession names	Country	Type	SD1
IRIS_313-8075	HARRA	Australia	japonica	Type4
IRIS_313-8105	THAIPERLA	United States	japonica	Type4
IRIS_313-8204	S 102	United States	japonica	Type4
IRIS_313-8217	SAKHA 102	Egypt	japonica	Type4
IRIS_313-8502	M 102	United States	japonica	Type4
IRIS_313-8665	M 7	United States	japonica	Type4
IRIS_313-8856	S 201	United States	japonica	Type4

## Sheet: Type5
Acc	Accession names	Country	Type	SD1
CAAS_B028	IR 10179-23-1-3	Philippines	indica	Type5
CAAS_B045	Gongchengxiang	Japan	japonica	Type5
CAAS_B046	Qiutianxiaoting	Japan	japonica	Type5
CAAS_B183	Qingnuo Kyohatamochi	Japan	japonica	Type5
CAAS_CX116	Wudadaozhong	North Korea	japonica	Type5
CAAS_CX284	Han 502	China	japonica	Type5
CAAS_CX389	Jinyuan 85	China	japonica	Type5
IRIS_313-12061	YUNLEN 13	China	japonica	Type5
IRIS_313-9996	SUWEON 295	South Korea	japonica	Type5

## Sheet: Type6
Acc	Accession names	Country	Type	SD1
IRIS_313-11093	KHAO TAM	Laos	japonica	Type6
IRIS_313-11832	AE WAWNG POO DOO	Thailand	japonica	Type6
IRIS_313-11834	BUENG MONG LENG WE	Thailand	japonica	Type6
IRIS_313-11845	SING SAI	Thailand	japonica	Type6
IRIS_313-11846	TON TIA GUAY NU	Thailand	japonica	Type6
IRIS_313-12134	THATENG	Laos	japonica	Type6
IRIS_313-12227	Set	Laos	japonica	Type6
IRIS_313-12252	AMOUK	Laos	japonica	Type6
IRIS_313-8884	E-WAWNG	Thailand	japonica	Type6
IRIS_313-9123	LEUANG GLIANG	Thailand	japonica	Type6

## Sheet: Type7
Acc	Accession names	Country	Type	SD1
CAAS_B013	Sri Lanka1	Sri Lanka	indica	Type7
CAAS_B028	IR 10179-23-1-3	Philippines	indica	Type7
CAAS_B029	Dumai	India	indica	Type7
CAAS_B032	Rohini	India	indica	Type7
CAAS_B033	BW 293-2	Sri Lanka	indica	Type7
CAAS_B035	American Rice	United States	indica	Type7
CAAS_B040	K 24	Uganda	indica	Type7
CAAS_B051	GZ 1368-5-4	Egypt	indica	Type7
CAAS_B055	YR196	Australia	japonica	Type7
CAAS_B058	Erjiunan 1	China	indica	Type7
CAAS_B059	Nanjing 11	China	indica	Type7
CAAS_B060	Aijiaonante	China	indica	Type7
CAAS_B061	Guangluai 4	China	indica	Type7
CAAS_B063	Guizhao 2	China	indica	Type7
CAAS_B067	Funingzipigengzi	China	indica	Type7
CAAS_B074	Taishannuo	China	indica	Type7
CAAS_B085	Xugunuo	China	indica	Type7
CAAS_B088	San**Qishiluo	China	indica	Type7
CAAS_B092	Gongju 73	China	indica	Type7
CAAS_B104	Jiabala	India	indica	Type7
CAAS_B112	Liusha 1	China	indica	Type7
CAAS_B113	Chenwan 3	China	indica	Type7
CAAS_B114	Chengduai 3	China	indica	Type7
CAAS_B115	Aimakang	China	indica	Type7
CAAS_B118	Ergangai	China	indica	Type7
CAAS_B119	Guangluai 15-	China	indica	Type7
CAAS_B120	Hongwan 1	China	indica	Type7
CAAS_B121	Luke 3	China	indica	Type7
CAAS_B123	Zaoshuxiangheimi	China	indica	Type7
CAAS_B125	Xiangwanxian 3	China	indica	Type7
CAAS_B126	Zaoxian 240	China	indica	Type7
CAAS_B127	Dangyu 5	China	indica	Type7
CAAS_B128	Sibeitizhao 6	China	indica	Type7
CAAS_B138	Gu 154	China	indica	Type7
CAAS_B141	Geng 7623	China	admix	Type7
CAAS_B143	76--1	China	japonica	Type7
CAAS_B144	Huhui 628	China	japonica	Type7
CAAS_B145	Teqingxuanhui	China	indica	Type7
CAAS_B150	L 301B	China	indica	Type7
CAAS_B153	Qingsiai 16B	China	indica	Type7
CAAS_B155	Baoxie -7B	China	indica	Type7
CAAS_B156	G珍汕97B	China	indica	Type7
CAAS_B157	88B	China	indica	Type7
CAAS_B158	Taizhong 65/taizhongHR539	China	admix	Type7
CAAS_B159	Taizhongzailai 1/taizhong65	China	indica	Type7
CAAS_B180	P1790-5-1M-4-5M-1B-3M-B	Colombia	indica	Type7
CAAS_B181	71011	Australia	indica	Type7
CAAS_B185	SLK 2-18-2	Laos	indica	Type7
CAAS_B187	RP 1570-44-1	India	indica	Type7
CAAS_B192	R42	Philippines	admix	Type7
CAAS_B193	C.MEDIO 7	Cuba	indica	Type7
CAAS_B194	ECIA 179-S13	Cuba	indica	Type7
CAAS_B195	PMS 10B	India	indica	Type7
CAAS_B200	Jinyou 1	China	indica	Type7
CAAS_B201	Chengnongshuijing	China	indica	Type7
CAAS_B202	Baoxie 123B	China	indica	Type7
CAAS_B214	Xuanenchangtanqingzhan	China	indica	Type7
CAAS_B217	Honggu	China	indica	Type7
CAAS_B232	Xiangaizao 10hao	China	indica	Type7
CAAS_B233	Xiangwanxian 1	China	indica	Type7
CAAS_B234	Aituogu 151	China	indica	Type7
CAAS_B238	Momi	China	indica	Type7
CAAS_B242	Gui 630	China	indica	Type7
CAAS_B248	Zhuzhen B	China	indica	Type7
CAAS_B249	Chaoyangyihao B	China	indica	Type7
CAAS_B252	Xiangai B	China	indica	Type7
CAAS_B255	Dianrui 409B	China	indica	Type7
CAAS_B268	Nangaogu	China	indica	Type7
CAAS_CX100	Palung 2	Nepal	indica	Type7
CAAS_CX114	Guang Lu Ai 4	China	indica	Type7
CAAS_CX115	Yun hui 72	China	indica	Type7
CAAS_CX117	IR65600-27-1-2-2	Philippines	indica	Type7
CAAS_CX118	Yetuozai	China	indica	Type7
CAAS_CX119	P59279	unknown	indica	Type7
CAAS_CX12	Huagengxian 74	China	indica	Type7
CAAS_CX121	Guang122	China	indica	Type7
CAAS_CX122	Tai-Zhong-Xian 10	Taiwan	indica	Type7
CAAS_CX125	CAOZHAO-2	China	indica	Type7
CAAS_CX126	IRBB60	Philippines	indica	Type7
CAAS_CX134	IRBB7	Philippines	indica	Type7
CAAS_CX138	Qd_441	China	japonica	Type7
CAAS_CX145	Minghui 63	China	indica	Type7
CAAS_CX146	Co43	India	indica	Type7
CAAS_CX15	Y134	China	indica	Type7
CAAS_CX150	Chorofa	Philippines	indica	Type7
CAAS_CX156	MR84	Malaysia	indica	Type7
CAAS_CX161	IR42	Philippines	indica	Type7
CAAS_CX162	TN1	Taiwan	indica	Type7
CAAS_CX17	Yuexiangzhan	China	indica	Type7
CAAS_CX182	SLG1	Japan	indica	Type7
CAAS_CX19	Zhong 413	China	indica	Type7
CAAS_CX2	BR11	Bangladesh	indica	Type7
CAAS_CX20	Zihui 100	China	indica	Type7
CAAS_CX205	IR69428-6-1-1-3-3	Philippines	japonica	Type7
CAAS_CX206	IR2061-522-6-9	Philippines	indica	Type7
CAAS_CX207	Gaozi	China	indica	Type7
CAAS_CX21	Bg90-2	Sri Lanka	indica	Type7
CAAS_CX210	Qb_604	China	admix	Type7
CAAS_CX218	Type3	India	indica	Type7
CAAS_CX219	FL478	Philippines	indica	Type7
CAAS_CX22	PR106	India	indica	Type7
CAAS_CX225	IR77298-14-1-2	Philippines	indica	Type7
CAAS_CX226	IR06G113	Philippines	indica	Type7
CAAS_CX228	Bala	India	indica	Type7
CAAS_CX230	IR64-IL	China	indica	Type7
CAAS_CX234	IR62266-42-6-2	Philippines	indica	Type7
CAAS_CX24	TKM 9	India	indica	Type7
CAAS_CX247	IRAT144	Indonesia	indica	Type7
CAAS_CX249	2004	China	indica	Type7
CAAS_CX250	829	China	indica	Type7
CAAS_CX26	Amol3(Sana)	Iran	indica	Type7
CAAS_CX263	PADISENEMOK	unknown	indica	Type7
CAAS_CX267	IET1444	India	indica	Type7
CAAS_CX268	ARROZVERMELHO	Philippines	indica	Type7
CAAS_CX276	IR8192-200-3-3-1-1	Philippines	indica	Type7
CAAS_CX277	02428-IL	China	japonica	Type7
CAAS_CX278	IR68	Philippines	indica	Type7
CAAS_CX28	Gayabyeo	Korea	indica	Type7
CAAS_CX281	IR68897B	Philippines	indica	Type7
CAAS_CX286	C349	China	admix	Type7
CAAS_CX290	Duo 57	China	indica	Type7
CAAS_CX291	D15	China	indica	Type7
CAAS_CX296	IR74	Philippines	indica	Type7
CAAS_CX30	MR185	Malaysia	indica	Type7
CAAS_CX303	LX2007	China	indica	Type7
CAAS_CX305	ZH5	China	indica	Type7
CAAS_CX31	Hnankar	Myanmar	indica	Type7
CAAS_CX313	R106	China	indica	Type7
CAAS_CX314	117	China	indica	Type7
CAAS_CX315	Zidao	North Korea	japonica	Type7
CAAS_CX316	MR39	China	admix	Type7
CAAS_CX318	Heiheaihui	China	indica	Type7
CAAS_CX319	Mengguandamagu	China	indica	Type7
CAAS_CX328	Baoxuan 21	China	indica	Type7
CAAS_CX329	Jinchuanyihao	China	japonica	Type7
CAAS_CX33	Shwe Thwe Yin Hyv	Myanmar	indica	Type7
CAAS_CX330	Yueguang	Japan	japonica	Type7
CAAS_CX34	Bg 300	Sri Lanka	indica	Type7
CAAS_CX340	Hua 564	China	indica	Type7
CAAS_CX341	Hua 565	China	indica	Type7
CAAS_CX342	Wanxian 763	China	indica	Type7
CAAS_CX346	SAGC－4	China	indica	Type7
CAAS_CX347	SAGC－7	China	indica	Type7
CAAS_CX348	Zhonghua 1	China	indica	Type7
CAAS_CX349	KCD1	unknown	indica	Type7
CAAS_CX35	Bg 94-1	Sri Lanka	indica	Type7
CAAS_CX352	BD007	China	japonica	Type7
CAAS_CX357	PSBRC80	Philippines	indica	Type7
CAAS_CX358	PSBRC82	Philippines	indica	Type7
CAAS_CX360	Y075	unknown	indica	Type7
CAAS_CX361	G341	unknown	indica	Type7
CAAS_CX362	YZX1	unknown	indica	Type7
CAAS_CX363	YZX2	unknown	indica	Type7
CAAS_CX364	42686	unknown	indica	Type7
CAAS_CX365	Compact Plant Type Material	China	admix	Type7
CAAS_CX366	Ganwanxian 37（926）	China	indica	Type7
CAAS_CX369	IRBB62	Philippines	indica	Type7
CAAS_CX37	OM997	Vietnam	indica	Type7
CAAS_CX370	Chenghui 727	China	indica	Type7
CAAS_CX375	NERICA-L-1	Africa	indica	Type7
CAAS_CX376	NERICA-L-20	Africa	indica	Type7
CAAS_CX377	NERICA-L-27	Africa	indica	Type7
CAAS_CX378	Huhan 15	China	indica	Type7
CAAS_CX379	Nionoka	Mali	indica	Type7
CAAS_CX381	Adny 11	unknown	indica	Type7
CAAS_CX382	Kogomg 1-1	unknown	indica	Type7
CAAS_CX385	NPT-100	China	indica	Type7
CAAS_CX386	NPT-114	China	indica	Type7
CAAS_CX387	1088	unknown	indica	Type7
CAAS_CX388	KR200	Thailand	indica	Type7
CAAS_CX392	SARD	unknown	indica	Type7
CAAS_CX393	Huangsizhan	China	indica	Type7
CAAS_CX394	Molizhanxuan	China	indica	Type7
CAAS_CX395	YSBR1	China	admix	Type7
CAAS_CX399	Matatag2	Philippines	indica	Type7
CAAS_CX403	IR64a	Philippines	indica	Type7
CAAS_CX408	BG133	Philippines	indica	Type7
CAAS_CX409	BG134	Philippines	indica	Type7
CAAS_CX410	BG135	Philippines	indica	Type7
CAAS_CX411	BG136	Philippines	indica	Type7
CAAS_CX413	BG138	Philippines	indica	Type7
CAAS_CX414	BG139	Philippines	indica	Type7
CAAS_CX416	BG142	Philippines	indica	Type7
CAAS_CX417	BG143	Philippines	indica	Type7
CAAS_CX418	BG144	Philippines	indica	Type7
CAAS_CX419	BG145	Philippines	indica	Type7
CAAS_CX42	IR68552-55-3-2	Philippines	indica	Type7
CAAS_CX420	BG146	Philippines	indica	Type7
CAAS_CX421	BG147	Philippines	indica	Type7
CAAS_CX422	BG148	Philippines	indica	Type7
CAAS_CX423	BG149	Philippines	indica	Type7
CAAS_CX424	BG150	Philippines	indica	Type7
CAAS_CX425	BG151	Philippines	indica	Type7
CAAS_CX426	BG152	Philippines	indica	Type7
CAAS_CX43	IR66897B	Philippines	indica	Type7
CAAS_CX431	Duoxi 1	China	indica	Type7
CAAS_CX44	IR58025B	Philippines	indica	Type7
CAAS_CX45	Dhan4	India	indica	Type7
CAAS_CX46	Pusa(Basmati 1)	India	admix	Type7
CAAS_CX48	PT60	China	indica	Type7
CAAS_CX49	NAN-29-2	China	japonica	Type7
CAAS_CX5	108S	China	indica	Type7
CAAS_CX50	Ai Zi DAO	China	indica	Type7
CAAS_CX52	Diandun 502	China	indica	Type7
CAAS_CX53	Jiangxisimiao	China	indica	Type7
CAAS_CX542	RR2-6	China	indica	Type7
CAAS_CX561	177-74	China	indica	Type7
CAAS_CX57	Zhongchao 123	China	japonica	Type7
CAAS_CX6	C418	China	admix	Type7
CAAS_CX60	Basmati	India	indica	Type7
CAAS_CX68	MR106	Malaysia	indica	Type7
CAAS_CX72	Basmati 385	Pakistan	aro	Type7
CAAS_CX73	IR6	Philippines	indica	Type7
CAAS_CX75	At354	Sri Lanka	indica	Type7
CAAS_CX76	BG304	Sri Lanka	indica	Type7
CAAS_CX79	Cs94	Vietnam	indica	Type7
CAAS_CX8	Chenghui 448	China	indica	Type7
CAAS_CX80	OM1706	Vietnam	indica	Type7
CAAS_CX82	X21	Vietnam	indica	Type7
CAAS_CX83	X22	Vietnam	indica	Type7
CAAS_CX84	X23	Vietnam	indica	Type7
CAAS_CX85	C71	Vietnam	indica	Type7
CAAS_CX86	C70	Vietnam	indica	Type7
CAAS_CX87	Q5	Vietnam	indica	Type7
CAAS_CX9	Fengaizhan	China	indica	Type7
CAAS_CX90	Chhomromg	Nepal	indica	Type7
CAAS_CX91	Govind	India	indica	Type7
CAAS_CX92	UPR 191-66	India	indica	Type7
CAAS_CX93	TGMS29	India	indica	Type7
CAAS_CX94	Swarna	India	indica	Type7
CAAS_CX97	Budda	India	indica	Type7
IR24	IR24	Philippines	indica	Type7
IR8	IR8	Philippines	indica	Type7
IRIS_313-10000	SUWEON 311	South Korea	indica	Type7
IRIS_313-10001	C 662083	Taiwan	indica	Type7
IRIS_313-10002	BW295-5	Sri Lanka	indica	Type7
IRIS_313-10016	BOHOTO BALOOCHESTAN	Iran	indica	Type7
IRIS_313-10040	MILYANG 77	South Korea	indica	Type7
IRIS_313-10046	CHAMA(DWARF)	Zambia	indica	Type7
IRIS_313-10047	EX MARABA-GURUKU	Nigeria	indica	Type7
IRIS_313-10054	TOC-5430	Panama	indica	Type7
IRIS_313-10148	CAUVERY	India	indica	Type7
IRIS_313-10161	BR-IRGA-409	Brazil	indica	Type7
IRIS_313-10167	IR 56	Philippines	indica	Type7
IRIS_313-10170	MIN ZAO 6	China	indica	Type7
IRIS_313-10191	MIN KE ZHAN	China	indica	Type7
IRIS_313-10220	EPEAL 102	Brazil	indica	Type7
IRIS_313-10235	PSBRC68	Philippines	indica	Type7
IRIS_313-10247	AMISTAD 82	Cuba	indica	Type7
IRIS_313-10257	ALTAMIRA 9	Nicaragua	indica	Type7
IRIS_313-10260	CEA 3	Paraguay	indica	Type7
IRIS_313-10263	CUYAMEL 3820	Mexico	indica	Type7
IRIS_313-10268	FONAIAP 2	Venezuela	indica	Type7
IRIS_313-10271	IA CUBA 17	Cuba	indica	Type7
IRIS_313-10274	ICTA CRISPO 38	Guatemala	indica	Type7
IRIS_313-10275	ICTA MOTAGUA	Guatemala	indica	Type7
IRIS_313-10279	JUMA 62	Dominican Republic	indica	Type7
IRIS_313-10285	SICAN	Peru	indica	Type7
IRIS_313-10287	UQUIHUA	Peru	indica	Type7
IRIS_313-10289	ARAURE 1	Venezuela	indica	Type7
IRIS_313-10290	ELONI	Suriname	indica	Type7
IRIS_313-10293	ECIA 24-107-1	Cuba	indica	Type7
IRIS_313-10294	IR 21015-72-3-3-3-1	Philippines	indica	Type7
IRIS_313-10298	3210	Sri Lanka	indica	Type7
IRIS_313-10300	CT 9506-18-7-1T-2	Colombia	indica	Type7
IRIS_313-10301	IRGA 959-1-2-2F-4-1-4A-6-CA-6X	Brazil	indica	Type7
IRIS_313-10307	INIAP 6	Ecuador	indica	Type7
IRIS_313-10314	INIAP 10	Ecuador	indica	Type7
IRIS_313-10318	RUSTIC	Guyana	indica	Type7
IRIS_313-10325	CAMPONI	Suriname	indica	Type7
IRIS_313-10348	CSR-89 IR-15	India	indica	Type7
IRIS_313-10352	CT 9737-6-1-1-2-2P-M	Colombia	indica	Type7
IRIS_313-10353	HP 3319-2WX-6-4-1-B	South Korea	indica	Type7
IRIS_313-10355	IR 31142-14-1-1-3-1-1-2	Philippines	indica	Type7
IRIS_313-10357	IR 52718-B-B-6-B-B-1-1	Philippines	indica	Type7
IRIS_313-10359	IR 53650-2B-10-1-2-1	Philippines	indica	Type7
IRIS_313-10360	IR 57514-PMI 5-B-1-2	Philippines	indica	Type7
IRIS_313-10366	IR 65483-111-5-9-2-11	Philippines	indica	Type7
IRIS_313-10371	IR 67518-B-11-1-B	Philippines	indica	Type7
IRIS_313-10374	IR 69502-6-SRN-3-UBN-1-B	Philippines	indica	Type7
IRIS_313-10385	IR 75870-5-8-5-B-1	Philippines	indica	Type7
IRIS_313-10392	IR 77390-1-6-4-19-1-B	Philippines	indica	Type7
IRIS_313-10396	IR 80340-23-B-12-6-B	Philippines	indica	Type7
IRIS_313-10397	IRGA 318-11-6-9-2B	Colombia	indica	Type7
IRIS_313-10398	IRGA 318-11-9-2A	Colombia	indica	Type7
IRIS_313-10400	IRGA 370-38-1-1F-C4-2	Colombia	indica	Type7
IRIS_313-10401	IRGA 370-42-1-1F-C-1	Colombia	indica	Type7
IRIS_313-10402	IRGA 411-1-6-1F-A	Colombia	indica	Type7
IRIS_313-10403	IRGA 659-1-2-2-2	Colombia	indica	Type7
IRIS_313-10417	UPR 1201-1-20-1	India	indica	Type7
IRIS_313-10753	ZACATEPEC	United States	indica	Type7
IRIS_313-10754	KH998	India	indica	Type7
IRIS_313-11039	KWANG-LU-AI 4	China	indica	Type7
IRIS_313-11078	Non hai	Laos	indica	Type7
IRIS_313-11122	IR 1813-694-2	Philippines	indica	Type7
IRIS_313-11158	NAN-ERH-AI 5	China	indica	Type7
IRIS_313-11162	SABRAN	Indonesia	indica	Type7
IRIS_313-11199	SYNTHETIC SATIVA	India	indica	Type7
IRIS_313-11233	SPR7284-57-5	Thailand	indica	Type7
IRIS_313-11237	TAICHUNG SEN-YU 214	Taiwan	indica	Type7
IRIS_313-11240	CR157-392-4	India	indica	Type7
IRIS_313-11243	RATNAGIRI 45-2	India	admix	Type7
IRIS_313-11244	W 1014-162	India	indica	Type7
IRIS_313-11245	RP20-12	India	indica	Type7
IRIS_313-11247	RP1153-20-14	India	indica	Type7
IRIS_313-11250	IR 9560-2-6-3	Philippines	indica	Type7
IRIS_313-11251	IR 4500-5-1-1	Philippines	indica	Type7
IRIS_313-11253	SML-CAMPONI	Suriname	indica	Type7
IRIS_313-11325	BLM70	Philippines	indica	Type7
IRIS_313-11346	WAGWAG PUTI	Philippines	indica	Type7
IRIS_313-11355	CN44-40-7	India	indica	Type7
IRIS_313-11357	CR579-1-3	India	indica	Type7
IRIS_313-11433	MR136-1	India	indica	Type7
IRIS_313-11437	CAMPECHE A79	Mexico	indica	Type7
IRIS_313-11480	PR106	India	indica	Type7
IRIS_313-11510	A 69-1	Sri Lanka	indica	Type7
IRIS_313-11513	CHATO	Ecuador	indica	Type7
IRIS_313-11517	IR 4432-28-5	Philippines	indica	Type7
IRIS_313-11538	J 6 IR520(WC693)	Philippines	indica	Type7
IRIS_313-11551	FELEGBASEH	Sierra Leone	indica	Type7
IRIS_313-11570	GENG 77-4	China	indica	Type7
IRIS_313-11585		China	indica	Type7
IRIS_313-11596	BHAINSA MUNDARIYA	India	indica	Type7
IRIS_313-11622	JUAN YE LAI	China	indica	Type7
IRIS_313-11639	NCS349	India	indica	Type7
IRIS_313-11714	CHAMPION	Guyana	indica	Type7
IRIS_313-11722	KABERI	Bangladesh	indica	Type7
IRIS_313-11726	GUANG QING 334	China	indica	Type7
IRIS_313-11729	MEI LIU ZAO 5	China	indica	Type7
IRIS_313-11730	QING ER XIAO 2	China	indica	Type7
IRIS_313-11731	QING TAI AI	China	indica	Type7
IRIS_313-11732	QING ZAO 3	China	indica	Type7
IRIS_313-11733	SHUANG BAI AI 2	China	indica	Type7
IRIS_313-11734	SI CHAO 1	China	indica	Type7
IRIS_313-11746	E 2070	China	indica	Type7
IRIS_313-11750	L 10595	China	indica	Type7
IRIS_313-11751	L 10833	China	indica	Type7
IRIS_313-11752	M 6034-1	China	indica	Type7
IRIS_313-11763	PJ110	Cameroon	indica	Type7
IRIS_313-11784	MBEIMBEIHUN	Sierra Leone	indica	Type7
IRIS_313-11795	DA GU AI 7	China	indica	Type7
IRIS_313-11798	E ZI 100	China	indica	Type7
IRIS_313-11799	E ZI 110	China	indica	Type7
IRIS_313-11801	FAN WU	China	indica	Type7
IRIS_313-11804	QUN XUAN ZAO	China	indica	Type7
IRIS_313-11806	78 XUAN WU	China	indica	Type7
IRIS_313-11807	R 582	Colombia	indica	Type7
IRIS_313-11808	R 762	Colombia	indica	Type7
IRIS_313-11866	JIANG ER ZAO	China	indica	Type7
IRIS_313-11886	IR 4683-54-2	Philippines	indica	Type7
IRIS_313-11887	IR 19058-107-1	Philippines	indica	Type7
IRIS_313-11889	MURGI BRINJ	Pakistan	indica	Type7
IRIS_313-11934	KANATO	Philippines	indica	Type7
IRIS_313-11937	KUNJUKUNJU	India	indica	Type7
IRIS_313-11941	MOUI SAMBA	Burkina Faso	indica	Type7
IRIS_313-11960	PORONG	Indonesia	indica	Type7
IRIS_313-11965	GUANG XUAN LIU HAO	China	indica	Type7
IRIS_313-11968	ZHAO DAN AI	China	indica	Type7
IRIS_313-11978	IR 5657-33-2	Philippines	indica	Type7
IRIS_313-11979	IR 19661-364-1-2-3	Philippines	indica	Type7
IRIS_313-11980	HSINCHU AI CHIO CHIENG	Taiwan	indica	Type7
IRIS_313-11986	LIANG GUANG	China	indica	Type7
IRIS_313-11990	TAISEN GLUTINOUS YU 1157	Taiwan	indica	Type7
IRIS_313-12024		unknown	indica	Type7
IRIS_313-12067		Philippines	indica	Type7
IRIS_313-12135	PERUBAK LUEY	Malaysia	indica	Type7
IRIS_313-12229	TAM	Laos	indica	Type7
IRIS_313-12232	TE SAN AI 2	China	indica	Type7
IRIS_313-12234	ANLINGWUBAILI	China	indica	Type7
IRIS_313-12319	PSBRC18	Philippines	indica	Type7
IRIS_313-12355	Nasaeng	Laos	indica	Type7
IRIS_313-15896	FEDEARROZ 50	Colombia	indica	Type7
IRIS_313-15897	SANHUANGZHAN NO 2	China	indica	Type7
IRIS_313-15899	IR 45427-2B-2-2B-1-1	Philippines	indica	Type7
IRIS_313-15900	IR 84196-12-32(SAMBHA MAHSURI + SUB1)	Philippines	indica	Type7
IRIS_313-15901	IR 77298-14-1-2-10	Philippines	indica	Type7
IRIS_313-15902	IR 77186-122-2-2-3	Philippines	indica	Type7
IRIS_313-15906	IR 73571-3B-11-3-K2	Philippines	indica	Type7
IRIS_313-15907	INIA TACUARI	Uruguay	japonica	Type7
IRIS_313-15910	CYPRESS	United States	japonica	Type7
IRIS_313-7636	ADNY 11	Mali	indica	Type7
IRIS_313-7664	CICA 8	Colombia	indica	Type7
IRIS_313-7684	IR 1561-228-3-3	Philippines	indica	Type7
IRIS_313-7685	IR 19746-28-2-2	Philippines	indica	Type7
IRIS_313-7688	IR 22	Philippines	indica	Type7
IRIS_313-7689	IR 2307-247-2-2-3	Philippines	indica	Type7
IRIS_313-7691	IR 28	Philippines	indica	Type7
IRIS_313-7719	KOGONI 91-1	Mali	indica	Type7
IRIS_313-7766	SAHEL 108	Senegal	indica	Type7
IRIS_313-7770	SAMBALA MALO	Mali	indica	Type7
IRIS_313-7780	SONA(IET 1991)	India	indica	Type7
IRIS_313-7792	TSIPALA 1231	Madagascar	indica	Type7
IRIS_313-7807	WAS 170-B-B-1-1	Senegal	indica	Type7
IRIS_313-7808	WAS 173-B-B-6-2-2	Senegal	indica	Type7
IRIS_313-7809	WAS 174-B-3-5	Senegal	indica	Type7
IRIS_313-7815	WAS 198-B-3-1-3	Senegal	indica	Type7
IRIS_313-7816	WAS 199-B-1-2-1	Senegal	indica	Type7
IRIS_313-7819	WAS 203-B-B-2-4-1	Senegal	indica	Type7
IRIS_313-7820	WAS 206-B-B-2-2-1	Senegal	indica	Type7
IRIS_313-7824	WAS 21-B-B-20-4-3-3	Senegal	indica	Type7
IRIS_313-7826	WAS 33-B-B-15-1-4-5	Senegal	indica	Type7
IRIS_313-7832	WAS 63-22-5-9-10-1	Senegal	indica	Type7
IRIS_313-7911	IR 72967-12-2-3	Philippines	indica	Type7
IRIS_313-8044	GOLFO	Italy	japonica	Type7
IRIS_313-8097	ULLAL	Spain	japonica	Type7
IRIS_313-8160	CT 58	Colombia	japonica	Type7
IRIS_313-8161	CNA 4081	Brazil	indica	Type7
IRIS_313-8164	YRM 6-2	Australia	japonica	Type7
IRIS_313-8172	FIDJI	Philippines	admix	Type7
IRIS_313-8173	A 201	United States	japonica	Type7
IRIS_313-8180	DELLMONT	United States	japonica	Type7
IRIS_313-8184	FRAGRANCE	Italy	admix	Type7
IRIS_313-8185	GLADIO	Italy	japonica	Type7
IRIS_313-8186	JACINTO	United States	japonica	Type7
IRIS_313-8192	L 205	United States	japonica	Type7
IRIS_313-8193	LACASSINE	United States	japonica	Type7
IRIS_313-8202	REXMONT	United States	japonica	Type7
IRIS_313-8209	ALEXANDROS	Greece	japonica	Type7
IRIS_313-8212	GIZA 178	Egypt	indica	Type7
IRIS_313-8215	MERLE	France	indica	Type7
IRIS_313-8265	CO 39	India	indica	Type7
IRIS_313-8392	IR 2003-P7-7-4-2	Philippines	indica	Type7
IRIS_313-8412	FEI GAI 122	China	indica	Type7
IRIS_313-8433	CHANG LE SAN SHU ZAO	China	indica	Type7
IRIS_313-8514	DAA MANSA	Chana	indica	Type7
IRIS_313-8616	IR 5494 (BPH 1)	Philippines	indica	Type7
IRIS_313-8621	ARC 11663	India	indica	Type7
IRIS_313-8732	WP36	Thailand	indica	Type7
IRIS_313-8914	E 2040	China	indica	Type7
IRIS_313-8940	FU ZAO XIAN	China	indica	Type7
IRIS_313-8967	ARC 12576	India	indica	Type7
IRIS_313-8987	SERIBU	Malaysia	indica	Type7
IRIS_313-9023	CR60-10	India	indica	Type7
IRIS_313-9032	KHAO GRADOOK CHAHNG	Thailand	indica	Type7
IRIS_313-9044	IR 42	Philippines	indica	Type7
IRIS_313-9065	PAI-CHUEH-CHIU-LIU	China	indica	Type7
IRIS_313-9108	RAYADA	Bangladesh	indica	Type7
IRIS_313-9227	WP65	Thailand	indica	Type7
IRIS_313-9253	YONG JIN ZAO 3	China	indica	Type7
IRIS_313-9482	E 2024	China	indica	Type7
IRIS_313-9522	RPW9-4(SS1)	India	indica	Type7
IRIS_313-9566	RP9-4	India	indica	Type7
IRIS_313-9600	E-LONG MAH	Thailand	indica	Type7
IRIS_313-9604	RPA5929(K 45)	India	indica	Type7
IRIS_313-9623	PESAGRO 102	Brazil	indica	Type7
IRIS_313-9841	SML AWINI	Suriname	indica	Type7
IRIS_313-9917	CHANDINA	Sri Lanka	indica	Type7
IRIS_313-9922	IRI 339	South Korea	indica	Type7
IRIS_313-9925	MILYANG 30	South Korea	indica	Type7
IRIS_313-9940	TIKAL 3	Guatemala	indica	Type7
IRIS_313-9953	BAMOA A75	Mexico	indica	Type7
IRIS_313-9966	CICA 9	Colombia	indica	Type7
LR171	DGWG	Taiwan	indica	Type7
LR172	TiChuehWuKo	Taiwan	indica	Type7
LR177	LiuTouZai	Taiwan	indica	Type7
LR180	Wu-Ko	Taiwan	indica	Type7
LR186	AiTzuChung	Taiwan	indica	Type7
TCS17	TaichungSen17	Taiwan	indica	Type7
TNGS22	TainungSen22	Taiwan	indica	Type7

## Sheet: Type8
Acc	Accession names	Country	Type	SD1
CAAS_B082	Qiyuexian	China	indica	Type8
CAAS_B083	Dongtingwanxian	China	indica	Type8
CAAS_B139	IR 661-1	China	indica	Type8
CAAS_B267		China	indica	Type8
CAAS_CX10	Gang 46B	China	indica	Type8
CAAS_CX11	Gumei 2	China	japonica	Type8
CAAS_CX133	Zhengshan97	China	indica	Type8
CAAS_CX18	Zaoxian 14	China	indica	Type8
CAAS_CX221	Zhongyouzao 81	China	indica	Type8
CAAS_CX288	D11	China	indica	Type8
CAAS_CX4	93072	China	indica	Type8
IRIS_313-10168	MEI FENG 9	China	indica	Type8
IRIS_313-10171	YA NONG ZAO 4	China	indica	Type8
IRIS_313-11664	CUN GU NUO	China	indica	Type8
IRIS_313-11665	JIN HUA 258	China	indica	Type8
IRIS_313-11667	LUO AI ZAO 3	China	indica	Type8
IRIS_313-11668	RONG DAO 4	China	indica	Type8
IRIS_313-11727	HONG YANG ZAO 3	China	indica	Type8
IRIS_313-11797	E ZI 32	China	indica	Type8
IRIS_313-7635	SEQ93	unknown	indica	Type8
IRIS_313-9570	NX 3533	China	indica	Type8

## Sheet: Type9
Acc	Accession names	Country	Type	SD1
CAAS_B009	Vietnam Zaodao	Vietnam	indica	Type9
CAAS_B010	Malaihong	Malaysia	indica	Type9
CAAS_B015	Kahamu	Romania	indica	Type9
CAAS_B064	Xiangzaoxian 7	China	indica	Type9
CAAS_B116	Shufeng 101	China	indica	Type9
CAAS_B151	Jinnante 43B	China	indica	Type9
CAAS_B197	Taizhongxianxuan 2	China	indica	Type9
CAAS_B253	Jiangnongzao 1 B	China	indica	Type9
CAAS_B254	Jinghu3 B	China	indica	Type9
CAAS_CX270	TAICHUNGNATIVE1	Taiwan	indica	Type9
IRIS_313-10361	IR 63295-AC 209-7	Philippines	indica	Type9
IRIS_313-11038	AI-NAN-TSAO 39	China	indica	Type9
IRIS_313-11666	LONG GE 33	China	indica	Type9
IRIS_313-11747	E 4197	China	indica	Type9
IRIS_313-9968	KULA KARUPPAN	Sri Lanka	indica	Type9

## Sheet: Type10
Acc	Accession names	Country	Type	SD1
CAAS_B048	CISOKAN	Indonesia	indica	Type10
CAAS_B105	Baoxuan 21	China	indica	Type10
CAAS_CX147	Seberang	unknown	indica	Type10
CAAS_CX152	Cisadane	unknown	indica	Type10
CAAS_CX158	Shwe War Tun	Vietnam	indica	Type10
CAAS_CX237	B6136-3-TB-0-1-5	Philippines	indica	Type10
CAAS_CX238	BW311-9	Philippines	indica	Type10
CAAS_CX25	Cisanggarung	Indonesia	indica	Type10
CAAS_CX27	Khazar	Iran	indica	Type10
CAAS_CX69	MR167	Malaysia	indica	Type10
CAAS_CX70	MR77(Seberang )	Malaysia	indica	Type10
CAAS_CX96	Ajaya	India	indica	Type10
IRIS_313-10234	PSBRC50	Philippines	indica	Type10
IRIS_313-10237	PSBRC86	Philippines	indica	Type10
IRIS_313-10238	PSBRC88	Philippines	indica	Type10
IRIS_313-10332	B 4414 F-MR-6-3	Indonesia	indica	Type10
IRIS_313-10333	B 6136-3-TB-0-1-5	Indonesia	indica	Type10
IRIS_313-10334	B 6136 E-3-TB-0-1-5	Indonesia	indica	Type10
IRIS_313-10349	CSR-90 IR-2	India	indica	Type10
IRIS_313-10399	IRGA 346-111-2-1F	Colombia	indica	Type10
IRIS_313-10412	RR 272-17-829	Indonesia	indica	Type10
IRIS_313-10786	KETAN URANG	Indonesia	indica	Type10
IRIS_313-10787	KWATIK PUTIH	Indonesia	indica	Type10
IRIS_313-10804	PUAK	Indonesia	indica	Type10
IRIS_313-10807	RANDA KUNING	Indonesia	indica	Type10
IRIS_313-10814	SIBORAS	Indonesia	indica	Type10
IRIS_313-10842	LUBUK LINGGAU	Indonesia	indica	Type10
IRIS_313-10844		Indonesia	indica	Type10
IRIS_313-10954	PADI GRUNDUL 1	Indonesia	indica	Type10
IRIS_313-11011	SUNAR	Indonesia	indica	Type10
IRIS_313-11200	BR52-87-1	India	indica	Type10
IRIS_313-11319	KENCANA RANDAH	Indonesia	indica	Type10
IRIS_313-11326	BR51-115-4	Bangladesh	indica	Type10
IRIS_313-11493	AR 133	India	indica	Type10
IRIS_313-11506	K 15591-4	India	indica	Type10
IRIS_313-11516	IR 3839-1	Philippines	indica	Type10
IRIS_313-11621	UPRH265	India	indica	Type10
IRIS_313-11713	ITA 245	Nigeria	indica	Type10
IRIS_313-11717	JATI MANI	Indonesia	indica	Type10
IRIS_313-11904	PADI SIRANDAH KUNING	Indonesia	indica	Type10
IRIS_313-12053	FACAGRO 406	Burundi	indica	Type10
IRIS_313-12081		Philippines	indica	Type10
IRIS_313-15898	IR 4630-22-2-5-1-3	Philippines	indica	Type10
IRIS_313-7773	SEBERANG MR77	Mali	indica	Type10
IRIS_313-8713	NELI	Indonesia	indica	Type10
IRIS_313-8811	KATUNG	Malaysia	indica	Type10
IRIS_313-8831	KETAN KUNANG KUNENG	Indonesia	indica	Type10
IRIS_313-9325	SADA RUPA	Bangladesh	indica	Type10
IRIS_313-9574	UNNAMED	Brunei Darussalam	indica	Type10
IRIS_313-9694	UNGGUL	Malaysia	indica	Type10

[truncated: 1 more sheets: Type11]
