# Supplementary material for: Both semi-dwarf and photoperiod-insensitive traits in rice were important for the Green Revolution
Source: Bot Stud. 2026 Mar 26;67:6. doi: 10.1186/s40529-026-00493-3 (PMC13022152; doi:10.1186/s40529-026-00493-3)
Supplement: Supplementary file 2 — Supplementary Material 2: Table S2. ANOVA for plant height of the 11 SD1 haplotypes. Table S3. Statistical analysis of plant height for the SD1 haplotypes. Table S4. Distribution of GR, EQ, and ER at aa positions 100 and 340 in the 3K panel. Table S5. Accessions used for phylogenetic analysis of type 7 sd1 alleles. Table S6. Accessions used for phylogenetic analysis of type 6 sd1 alleles. Table S7. Accessions used for phylogenetic analysis of types 6 and 10 sd1 alleles. Table S8. Taiwanese rice landraces used in this study. Table S9. Accessions used for phylogenetic analysis of type 7 SD1 genes. Table S10. Accessions used for phylogenetic analysis of 67 accessions containing type 7 sd1 alleles. Table S11. Accessions used for phylogenetic analysis of 10 Taiwanese and wild rice accessions harboring type 7 sd1 alleles. Table S12. Accessions used to calculate the selection parameters for type 2 SD1 genes. Table S13. Selection parameters for 4 SD1 haplotypes. Table S14. Distribution of hd1 type 7 and type 13 alleles among 3K accessions with loss-of-function sd1 mutations in Asian rice-growing countries. Table S15. Gene IDs, Plant Ontology (PO) and Trait Ontology (TO) annotations of GA20ox homologs in rice. Table S16. Dee-Geo-Woo-Gen (DGWG)-related accessions and their spellings in seed stock centers [file 40529_2026_493_MOESM2_ESM.xlsx]

## Sheet: Tab.S2
Table S2. ANOVA for plant height of the 11 SD1 haplotypes.
	Degrees of freedom	Sum of squares	Mean square	F value	P (>F)
Haplotype #	10	476873	47687	76.76	<2e-16 ***
Residuals	1749	1086574	621
***, P < 0.001

## Sheet: Tab.S3
Table S3. Statistical analysis of plant height for the SD1 haplotypes.
Haplotype	Plant height (cm)	Tukey LSD groups	Tukey HSD groups
1	124.8	a	a
2	105.1	b	bc
3	52	d	d
4	50.3	d	d
5	38	d	d
6	105.7	b	bc
7	76.3	c	cd
8	59.3	d	d
9	65	cd	cd
10	106.1	b	b
11	124.8	a	a
LSD, least significant difference; HSD, honestly significant difference.

## Sheet: Tab.S4
Table S4. Distribution of GR, EQ, and ER alleles at aa positions 100 and 340 in the 3K panela.
	indica	aus	admix	japonica	aromatic
3K (total/traditional)	1789/647	201/80	103/21	845/291	76/28
G100/R340 (total/traditional)	1039/522	156/59	37/13	0/0	5/1
E100/Q340 (total/traditional)	32/5	1/1	25/4	766/259	50/23
E100/R340 (total/traditional)	116/38	27/13	1/1	4/2	1/1
aOnly homologous alleles were counted.

## Sheet: Tab.S5
Table S5. Accessions used for phylogenetic analysis of type 7 sd1 alleles.
Accessions and collection regions of the landraces used in Fig. S3.
Acc	Name	Origin	Type	SD1
DGWG	Dee-Geo-Woo-Gen	Taiwan	ind	Type 7
Liu-Tou-Tzu	Liu-Tou-Tzu	Taiwan	ind	Type 7
IRIS_313-10515	TAICHUNG WOO-GEN 2	Taiwan	ind	Type 1
IRIS_313-11980	HSINCHU AI CHIO CHIENG	Taiwan	ind	Type 7
LR186	AiTzuChung	Taiwan	ind	Type 7
LR172	TiChuehWuKo	Taiwan	ind	Type 7
IRIS_313-10791	MANGSUR	Indonesia	ind	Type 1
IRIS_313-11398	TODULI	Indonesia	ind	Type 1
IRIS_313-11693	CHING-CH'UNG	Taiwan	ind	Type 1
IRIS_313-11694	CHING-LIU	Taiwan	ind	Type 1
IRIS_313-8743	NIAOYAO	Taiwan	ind	Type 1
IRIS_313-8466	CHAWGAMPRUED	Thailand	ind	Type 1
IRIS_313-8474	PAHWEAN	Thailand	ind	Type 1
IRIS_313-8485	NAMSAGUI19	Thailand	ind	Type 1
IRIS_313-9575	MAEYEU	Thailand	ind	Type 1
IRIS_313-11388	GLAM	Thailand	ind	Type 1
IRIS_313-11093	KHAOTAM	Laos	jap	Type 6
IRIS_313-12134	THATENG	Laos	jap	Type 6
IRIS_313-12227	SET	Laos	jap	Type 6
IRIS_313-12252	AMOUK	Laos	jap	Type 6
IRIS_313-11832	AEWAWNGPOODOO	Thailand	jap	Type 6
IRIS_313-11834	BUENGMONGLENGWE	Thailand	jap	Type 6
IRIS_313-11845	SINGSAI	Thailand	jap	Type 6
IRIS_313-11846	TONTIAGUAYNU	Thailand	jap	Type 6
IRIS_313-8884	EWAWNG	Thailand	jap	Type 6
IRIS_313-9123	LEUANGGLIANG	Thailand	jap	Type 6
IRIS_313-8436	PIKTOMAMAS	Indonesia	jap	Type 2
IRIS_313-9470	SAHULOFACHESOYO	Indonesia	jap	Type 2
IRIS_313-9691	SIFARASI	Indonesia	jap	Type 2
IRIS_313-10152	KETANMENAH	Indonesia	jap	Type 2
IRIS_313-10689	SIKEPBATU	Indonesia	jap	Type 2
IRIS_313-10693	SEREH	Indonesia	jap	Type 2
IRIS_313-9081	TAKAOMOCHI	Japan	jap	Type 2
IRIS_313-10080	HIRAKAWAOKUTE	Japan	jap	Type 2
IRIS_313-10507	HSIANGTSENFTAO	Taiwan	jap	Type 2
IRIS_313-10176	NAMROO	Thailand	jap	Type 2

## Sheet: Tab.S6
Table S6. Accessions used for phylogenetic analysis of type 6 sd1 alleles.
Accessions and collection regions of the landraces and wild rice used in Fig. S4.
Acc	Name	Origin	Type	SD1
IRIS_313-11832	AE WAWNG POO DOO	Thailand	jap	Type 6
IRIS_313-11834	BUENG MONG LENG WE	Thailand	jap	Type 6
IRIS_313-8884	E WAWNG	Thailand	jap	Type 6
IRIS_313-11846	TON TIA GUAY NU	Thailand	jap	Type 6
IRIS_313-9123	LEUANG GLIANG	Thailand	jap	Type 6
IRIS_313-12134	THATENG	Laos	jap	Type 6
IRIS_313-11845	SING SAI	Thailand	jap	Type 6
IRIS_313-12252	A MOUK	Laos	jap	Type 6
IRIS_313-12227	SET	Laos	jap	Type 6
IRIS_313-11093	KHAO TAM	Laos	jap	Type 6
TWR72	O. nivara	Taiwan	Wild
W0123	O. rufipogon	India	Wild
W0141	O. rufipogon	India	Wild
W0170	O. rufipogon	Thailand	Wild
W1687	O. rufipogon	India	Wild
W1698	O. rufipogon	Thailand	Wild
W1739	O. rufipogon	India	Wild
W1754	O. rufipogon	India	Wild
W1777	O. rufipogon	India	Wild
W1943	O. rufipogon	China	Wild
W1979	O. rufipogon	Indonesia	Wild
W2012	O. rufipogon	India	Wild
W3078	O. rufipogon	China	Wild
W3095	O. rufipogon	China	Wild
W1718	O. rufipogon	China	Wild	Type 7

## Sheet: Tab.S7
Table S7. Accessions used for phylogenetic analysis of types 6 and 10 sd1 alleles.
Accessions and collection regions of the landraces and wild rice used in Fig. S5.
Acc	Name	Origin	Type	SD1
IRIS_313-11093	KHAO TAM::IRGC 30085-2	Laos	jap	Type 6
IRIS_313-11832	AE WAWNG POO DOO::IRGC 71007-1	Thailand	jap	Type 6
IRIS_313-11834	BUENG MONG LENG WE::IRGC 71088-1	Thailand	jap	Type 6
IRIS_313-11845	SING SAI::IRGC 71442-2	Thailand	jap	Type 6
IRIS_313-11846	TON TIA GUAY NU::IRGC 71467-1	Thailand	jap	Type 6
IRIS_313-12134	THATENG::IRGC 86377-1	Laos	jap	Type 6
IRIS_313-12227	SET::IRGC 92200-1	Laos	jap	Type 6
IRIS_313-8884	E WAWNG::IRGC 71140-1	Thailand	jap	Type 6
IRIS_313-9123	LEUANG GLIANG::IRGC 71271-1	Thailand	jap	Type 6
IRIS_313-12252	AMOUK	Laos	jap	Type 6
CAAS_CX158	Shwe War Tun	Vietnam	jap	Type 10
IRIS_313-10786	KETAN URANG::IRGC 17980-1	Indonesia	ind	Type 10
IRIS_313-10787	KWATIK PUTIH::IRGC 18053-1	Indonesia	ind	Type 10
IRIS_313-10804	PUAK::IRGC 18512-1	Indonesia	ind	Type 10
IRIS_313-10807	RANDA KUNING::IRGC 18595-1	Indonesia	ind	Type 10
IRIS_313-10814	SIBORAS::IRGC 18816-2	Indonesia	ind	Type 10
IRIS_313-10842	LUBUK LINGGAU::IRGC 20000-2	Indonesia	ind	Type 10
IRIS_313-10844	INDO NO 7505::IRGC 20162-2	Indonesia	ind	Type 10
IRIS_313-10954	PADI GRUNDUL 1::IRGC 25493-1	Indonesia	ind	Type 10
IRIS_313-11011	SUNAR::IRGC 27470-1	Indonesia	ind	Type 10
IRIS_313-11319	KENCANA RANDAH::IRGC 43709-2	Indonesia	ind	Type 10
IRIS_313-11493	AR 133::IRGC 53942-1	India	ind	Type 10
IRIS_313-11506	K 15591-4::IRGC 55043-1	India	ind	Type 10
IRIS_313-11621	UPRH 265::IRGC 61689-1	India	ind	Type 10
IRIS_313-11717	JATI MANI::IRGC 66565-1	Indonesia	ind	Type 10
IRIS_313-8713	NELI::IRGC 66603-1	Indonesia	ind	Type 10
IRIS_313-8811	KATUNG::IRGC 71536-1	Malaysia	ind	Type 10
IRIS_313-8831	KETAN KUNANG KUNENG::IRGC 48730-1	Indonesia	ind	Type 10
IRIS_313-9325	SADA RUPA::IRGC 77299-1	Bangladesh	ind	Type 10
IRIS_313-9574	B 78-S81::IRGC 58415-1	Brunei Darussalam	ind	Type 10
IRIS_313-9694	UNGGUL::IRGC 71644-1	Malaysia	ind	Type 10
	W0123	India	Wild
	W1754	India	Wild
	W1698	Thailand	Wild
	W0170	Thailand	Wild
	W1979	Indonesia	Wild
	W2012	India	Wild
	W1739	India	Wild
	W0141	India	Wild
	TWR72	Taiwan	Wild
	W1777	India	Wild
	W3095	China	Wild
	W3078	China	Wild
	W1943	China	Wild

## Sheet: Tab.S8
Table S8. Taiwanese rice landraces used in this study.
Accession name	Accession numbers in NPGRC, TARI	Traditional or Modern	SD1 type	DNA accession no.
Dee-Geo-Woo-Gen (Ti-Chueh-Wu-Chien)	93A01300	Landrace	Type 7	DRR016076
Liu-Tou-Tzu	06A00961	Landrace	Type 7	SRR14637444
Ti-Chueh-Wu-K'o	93A01288	Landrace	Type 7	SRR14637443
Ai-Tzu Ch'ung	09A01253	Landrace	Type 7	SRR14637440
Hualien124	2019A02616	Landrace	Type 7	SRR14637439
Taichung-Hsien No.10	93A03000	Modern variety	Type 7	SRR14637438
Taichung-Hsien No.17	93A03012	Modern variety	Type 7	SRR5242461
Tainung-Hsien No.22		Modern variety	Type 7	SRR14637437
TaichungWooGen2	IRGC 5525	Landrace	Type 1	ERS469389
TaitungWooLi	IRGC 111	Landrace	Type 1	ERS468105
Ti-Chueh-Hua-Lou	93A01237	Landrace	Type 1	SRR14637436
Ti-Chueh-Liu-Chou	93A01262	Landrace	Type 1	SRR14637435
Ti-Chueh-Ko-Tzu	93A02899	Landrace	Type 1	SRR14637434
Hua-Lou	93A01232	Landrace	Type 1	SRR14637433
Wu-K'o	93A01292	Landrace	Type 1	SRR14637442
Ai-Chueh-Ching-Yu	93A01334	Landrace	Type 1	SRR14637441

## Sheet: Tab.S9
Table S9. Accessions used for phylogenetic analysis of type 7 SD1 genes.
Accessions and collection regions of the landraces and wild rice used in Fig. 3.
Acc	Name	Origin	Type	SD1
CAAS_CX270	Taichung Native 1	Taiwan	ind	Type 7
IRIS_313-11980	HSINCHU AI CHIO CHIENG	Taiwan	ind	Type 7
LR171	DGWG	Taiwan	ind	Type 7
LR172	TiChuehWuKo	Taiwan	ind	Type 7
LR186	AiTzuChung	Taiwan	ind	Type 7
LR177	Liu-Tou-Tzu	Taiwan	ind	Type 7
IRIS_313-11237	TAICHUNG SEN-YU 214	Taiwan	ind	Type 7
IRIS_313-11346	WAGWAG PUTI	Philippines	ind	Type 7
CAAS_CX403	IR64a	Philippines	ind	Type 7
IRIS_313-8616	IR 5494 (BPH 1)	Philippines	ind	Type 7
CAAS_CX84	X23	Vietnam	ind	Type 7
IRIS_313-11078	Non hai	Laos	ind	Type 7
	W0123	India	Wild
	W1739	India	Wild
	W1754	India	Wild
	W1777	India	Wild
	W2012	India	Wild
	W0141	India	Wild
	W0170	Thailand	Wild
	W1698	Thailand	Wild
	W1979	Indonesia	Wild
	W1943	China	Wild
	W3078	China	Wild
	W3095	China	Wild
	W1718	China	Wild	Type 7
IRIS_313-10515	TAICHUNG WOO-GEN 2	Taiwan	ind	Type 1
IRIS_313-11692	CHIAYI-WU-K'O	Taiwan	ind	Type 1
IRIS_313-9705	TAITUNG WOO-LI	Taiwan	ind	Type 1
LR168	Ti-Chueh-Hua-Lou	Taiwan	ind	Type 1
LR169	Ti-Chueh-Liu-Chou	Taiwan	ind	Type 1
LR170	Ti-Chueh-Ko-Tzu	Taiwan	ind	Type 1
LR174	Hua-Lou	Taiwan	ind	Type 1
LR178	Wu-Chan	Taiwan	ind	Type 1
LR180	Wu-K'o	Taiwan	ind	Type 1
LR187	Ai-Chueh-Ching-Yu	Taiwan	ind	Type 1

## Sheet: Tab.S10
Table S10. Accessions used for phylogenetic analysis of 67 accessions containing type 7 sd1 alleles.
Accessions and collection regions of the landraces and wild rice used in Fig. S6.
Acc	Name	Origin	Type	SD1
CAAS_CX158	Shwe War Tun	Vietnam	ind	Type 10
IRIS_313-10786	KETAN URANG	Indonesia	ind	Type 10
IRIS_313-10787	KWATIK PUTIH	Indonesia	ind	Type 10
IRIS_313-10804	PUAK	Indonesia	ind	Type 10
IRIS_313-10807	RANDA KUNING	Indonesia	ind	Type 10
IRIS_313-10814	SIBORAS	Indonesia	ind	Type 10
IRIS_313-10842	LUBUK LINGGAU	Indonesia	ind	Type 10
IRIS_313-10844	indO NO 7505::IRGC 20162-2	Indonesia	ind	Type 10
IRIS_313-10954	PADI GRUNDUL 1	Indonesia	ind	Type 10
IRIS_313-11011	SUNAR	Indonesia	ind	Type 10
IRIS_313-11319	KENCANA RANDAH	Indonesia	ind	Type 10
IRIS_313-11493	AR 133	India	ind	Type 10
IRIS_313-11506	K 15591-4	India	ind	Type 10
IRIS_313-11621	UPRH265	India	ind	Type 10
IRIS_313-11717	JATI MANI	Indonesia	ind	Type 10
IRIS_313-8713	NELI	Indonesia	ind	Type 10
IRIS_313-8811	KATUNG	Malaysia	ind	Type 10
IRIS_313-8831	KETAN KUNANG KUNENG	Indonesia	ind	Type 10
IRIS_313-9325	SADA RUPA	Bangladesh	ind	Type 10
IRIS_313-9574	UNNAMED	Brunei Darussalam	ind	Type 10
IRIS_313-9694	UNGGUL	Malaysia	ind	Type 10
IRIS_313-11093	KHAO TAM	Laos	jap	Type 6
IRIS_313-11832	AE WAWNG POO DOO	Thailand	jap	Type 6
IRIS_313-11834	BUENG MONG LENG WE	Thailand	jap	Type 6
IRIS_313-11845	SING SAI	Thailand	jap	Type 6
IRIS_313-11846	TON TIA GUAY NU	Thailand	jap	Type 6
IRIS_313-12134	THATENG	Laos	jap	Type 6
IRIS_313-12227	Set	Laos	jap	Type 6
IRIS_313-12252	A MOUK	Laos	jap	Type 6
IRIS_313-8884	E-WAWNG	Thailand	jap	Type 6
IRIS_313-9123	LEUANG GLIANG	Thailand	jap	Type 6
CAAS_CX122	Tai-Zhong-Xian 10	Taiwan	ind	Type 7
CAAS_CX162	TN1	Taiwan	ind	Type 7
IRIS_313-10001	C 662083	Taiwan	ind	Type 7
IRIS_313-11980	HSINCHU AI CHIO CHIENG	Taiwan	ind	Type 7
LR171	DGWG	Taiwan	ind	Type 7
LR172	TiChuehWuKo	Taiwan	ind	Type 7
LR177	LiuTouZai	Taiwan	ind	Type 7
LR180	Wu-Ko	Taiwan	ind	Type 7
LR186	AiTzuChung	Taiwan	ind	Type 7
TCS17	TaichungSen17	Taiwan	ind	Type 7
TNGS22	TainungSen22	Taiwan	ind	Type 7
LR168	Ti-Chueh-Hua-Lou	Taiwan	ind
LR169	Ti-Chueh-Liu-Chou	Taiwan	ind
LR170	Ti-Chueh-Ko-Tzu	Taiwan	ind
LR174	Hua-Lou	Taiwan	ind
UL082	Airaromu	Taiwan	jap
UL083	Pazumataharu	Taiwan	jap
UL084	Nakara 2	Taiwan	jap
UL086	Naguton	Taiwan	jap
UL089	Koodngoi	Taiwan	jap
UL089	Koodngoi	Taiwan	jap
UL119	Hualien124	Taiwan	ind
	W0123	India	Wild
	W1754	India	Wild
	W1698	Thailand	Wild
	W0170	Thailand	Wild
	W1979	Indonesia	Wild
	W2012	India	Wild
	W1739	India	Wild
	W0141	India	Wild
	W1777	India	Wild
	W3095	China	Wild
	W3078	China	Wild
	W1943	China	Wild
	W1944	China	Wild
	W1718	China	Wild	Type 7

## Sheet: Tab.S11
Table S11. Accessions used for phylogenetic analysis of 10 Taiwanese and wild rice accessions harboring type 7 sd1 alleles.
Accessions and collection regions of the landraces and wild rice used in Fig. S7.
Name	Origin	Type	SD1
Dee-Geo-Woo-Gen	Taiwan	ind	Type 7
Liu-Tou-Tzu	Taiwan	ind	Type 7
Hsinchu-Ai-Chio-Chieng	Taiwan	ind	Type 7
Ai-Tzu-Chung	Taiwan	ind	Type 7
Ti-Chueh-Wu-Ko	Taiwan	ind	Type 7
W1943	China	Wild
W3078	China	Wild
W3095	China	Wild
W1718	China	Wild	Type 7
W1944	China	Wild

[truncated: 5 more sheets: Tab.S12, Tab.S13, Tab.S14, Tab. S15, Tab.S16]
